# Supplementary material for: 1-(2′,4′-Difluoro­biphenyl-4-yl)ethanone
Source: Acta Crystallogr Sect E Struct Rep Online. 2008 Sep 13;64(Pt 10):o1923. doi: 10.1107/S1600536808028596 (PMC2959460; doi:10.1107/S1600536808028596)
Supplement: Supplementary file 1 [file e-64-o1923-sup1.cif]

##############################################################################
###                                                                        ###
###        Electronic paper (Acta Crystallographica Section E)             ###
###                                                                        ###
##############################################################################
#                                                                            #
# This CIF contains the data in a paper accepted for publication in Acta     #
# Crystallographica Section E. It conforms to the requirements of Notes      #
# for Authors for Section E, and has been peer reviewed under the auspices   #
# of the IUCr Commission on Journals.                                        #
#                                                                            #
# Full details of the Crystallographic Information File format               #
# are given in the paper "The Crystallographic Information File (CIF):       #
# a New Standard Archive File for Crystallography" by S. R. Hall, F. H.      #
# Allen and I. D. Brown [Acta Cryst. (1991), A47, 655-685].                  #
#                                                                            #
# The current version of the core CIF dictionary is obtainable from          #
# ftp://ftp.iucr.org/pub/cif_core.dic. The current version number is 2.4.    #
#                                                                            #
# Software is freely available for graphical display of the structure(s) in  #
# this CIF.  For information consult the CIF home page http://www.iucr.org/  #
# cif/home.html                                                              #
#                                                                            #
# This file may be used for bona fide research purposes within the           #
# scientific community so long as proper attribution is given to the journal # 
# article from which it was obtained.                                        #
#                                                                            #
##############################################################################
                                             
data_gmp
_audit_creation_method     SHELXL-97
_journal_date_recd_electronic     2008-07-12
_journal_date_accepted     2008-09-06
_journal_name_full     'Acta Crystallographica, Section E'
_journal_year     2008
_journal_volume     64
_journal_issue     10
_journal_page_first     o1923
_journal_page_last     o1923
_journal_paper_category     QO
_journal_coeditor_code     NC2113
_publ_contact_author_name     'Meng-Ping Guo'
_publ_contact_author_address
;
Institute of Coordination Catalysis
Yichun University
Yichun, Jiangxi, 336000
People's Republic of China
;
_publ_contact_author_email     'zhong_dichang@yahoo.com.cn'
_publ_contact_author_fax     ?
_publ_contact_author_phone     86-795-3200550
_publ_section_title
;
1-(2',4'-Difluorobiphenyl-4-yl)ethanone
;
_publ_section_title_footnote     .
loop_
    _publ_author_name
    _publ_author_footnote
    _publ_author_address
    'Meng-Ping Guo*' .
;
Institute of Coordination Catalysis
Yichun University
Yichun, Jiangxi, 336000
People's Republic of China
;
    'Ji-Hua Deng' .
;
College of Chemistry and Bio-engineering
Yichun University
Yichun, Jiangxi, 336000
People's Republic of China
;
    'Qiao-Chu Zhang' .
;
College of Chemistry and Bio-engineering
Yichun University
Yichun, Jiangxi, 336000
People's Republic of China
;
    'Hui-Rui Guo' .
;
Institute of Coordination Catalysis
Yichun University
Yichun, Jiangxi, 336000
People's Republic of China
;
    'Lin Yuan' .
;
College of Chemistry and Bio-engineering
Yichun University
Yichun, Jiangxi, 336000
People's Republic of China
;
data_I
_audit_creation_method     SHELXL-97
_chemical_name_systematic
;
1-(2',4'-Difluorobiphenyl-4-yl)ethanone
;
_chemical_name_common     ?
_chemical_formula_moiety     'C14 H10 F2 O'
_chemical_formula_sum     'C14 H10 F2 O'
_chemical_formula_iupac     'C14 H10 F2 O'
_chemical_formula_weight     232.22
_chemical_melting_point     ?
_symmetry_cell_setting     Orthorhombic
_symmetry_space_group_name_H-M     'Pca21'
_symmetry_space_group_name_Hall     'P 2c -2ac '
loop_
    _symmetry_equiv_pos_as_xyz
    'x, y, z'
    '-x, -y, z+1/2'
    '-x+1/2, y, z+1/2'
    'x+1/2, -y, z'
_cell_length_a     13.092(7)
_cell_length_b     6.102(3)
_cell_length_c     27.719(15)
_cell_angle_alpha     90.00
_cell_angle_beta     90.00
_cell_angle_gamma     90.00
_cell_volume     2214(2)
_cell_formula_units_Z     8
_cell_measurement_reflns_used     2398
_cell_measurement_theta_min     2.94
_cell_measurement_theta_max     27.46
_cell_measurement_temperature     293(2)
_exptl_crystal_description     'block'
_exptl_crystal_colour     'colorless'
_exptl_crystal_size_max     0.46
_exptl_crystal_size_mid     0.32
_exptl_crystal_size_min     0.25
_exptl_crystal_density_diffrn     1.393
_exptl_crystal_density_meas     ?
_exptl_crystal_density_method     'not measured'
_exptl_crystal_F_000     960
_exptl_absorpt_coefficient_mu     0.109
_exptl_absorpt_correction_type     none
_exptl_absorpt_process_details     ?
_exptl_absorpt_correction_T_min     ?
_exptl_absorpt_correction_T_max     ?
_exptl_special_details
;
;
_diffrn_ambient_temperature     293(2)
_diffrn_radiation_type     MoK\a
_diffrn_radiation_wavelength     0.71073
_diffrn_radiation_source     'fine-focus sealed tube'
_diffrn_radiation_monochromator     graphite
_diffrn_measurement_device_type     'Bruker P4'
_diffrn_measurement_method     '\w scans'
_diffrn_detector_area_resol_mean     ?
_diffrn_reflns_number     15497
_diffrn_reflns_av_R_equivalents     0.0329
_diffrn_reflns_av_sigmaI/netI     0.0182
_diffrn_reflns_theta_min     2.94
_diffrn_reflns_theta_max     27.46
_diffrn_reflns_theta_full     27.46
_diffrn_measured_fraction_theta_max     0.998
_diffrn_measured_fraction_theta_full     0.998
_diffrn_reflns_limit_h_min     -16
_diffrn_reflns_limit_h_max     16
_diffrn_reflns_limit_k_min     -7
_diffrn_reflns_limit_k_max     7
_diffrn_reflns_limit_l_min     -35
_diffrn_reflns_limit_l_max     26
_diffrn_standards_number     0
_diffrn_standards_interval_count     ?
_diffrn_standards_interval_time     0
_diffrn_standards_decay_%     0
_refine_special_details
;
Refinement of <i>F</i>^2^ against ALL reflections. The weighted <i>R</i>-factor
<i>wR</i> and goodness of fit <i>S</i> are based on <i>F</i>^2^, conventional
<i>R</i>-factors <i>R</i> are based on <i>F</i>, with <i>F</i> set to zero for
negative <i>F</i>^2^. The threshold expression of <i>F</i>^2^ >
\s(<i>F</i>^2^) is used only for calculating <i>R</i>-factors(gt) <i>etc</i>.
and is not relevant to the choice of reflections for refinement.
<i>R</i>-factors based on <i>F</i>^2^ are statistically about twice as large
as those based on <i>F</i>, and <i>R</i>- factors based on ALL data will be
even larger.
;
_reflns_number_total     2576
_reflns_number_gt     2219
_reflns_threshold_expression     >2sigma(I)
_refine_ls_structure_factor_coef     Fsqd
_refine_ls_matrix_type     full
_refine_ls_R_factor_all     0.0727
_refine_ls_R_factor_gt     0.0655
_refine_ls_wR_factor_gt     0.2000
_refine_ls_wR_factor_ref     0.2074
_refine_ls_goodness_of_fit_ref     1.129
_refine_ls_restrained_S_all     1.129
_refine_ls_number_reflns     2576
_refine_ls_number_parameters     309
_refine_ls_number_restraints     1
_refine_ls_hydrogen_treatment     constr
_refine_ls_weighting_scheme     calc
_refine_ls_weighting_details
         'calc w=1/[\s^2^(Fo^2^)+(0.1350P)^2^+0.2370P] where P=(Fo^2^+2Fc^2^)/3'
_atom_sites_solution_hydrogens     geom
_atom_sites_solution_primary     direct
_atom_sites_solution_secondary     difmap
_refine_ls_shift/su_max     0.045
_refine_ls_shift/su_mean     0.007
_refine_diff_density_max     0.800
_refine_diff_density_min     -0.329
_refine_ls_extinction_method     none
_refine_ls_extinction_coef     ?
_refine_ls_abs_structure_details     ?
_refine_ls_abs_structure_Flack     ?
loop_
    _atom_type_symbol
    _atom_type_description
    _atom_type_scat_dispersion_real
    _atom_type_scat_dispersion_imag
    _atom_type_scat_source
    'C' 'C' 0.0033 0.0016
                         'International Tables Vol C Tables 4.2.6.8 and 6.1.1.4'
    'H' 'H' 0.0000 0.0000
                         'International Tables Vol C Tables 4.2.6.8 and 6.1.1.4'
    'F' 'F' 0.0171 0.0103
                         'International Tables Vol C Tables 4.2.6.8 and 6.1.1.4'
    'O' 'O' 0.0106 0.0060
                         'International Tables Vol C Tables 4.2.6.8 and 6.1.1.4'
_computing_data_collection     'SMART (Bruker, 2004)'
_computing_cell_refinement     'SMART (Bruker, 2004)'
_computing_data_reduction     'SHELXTL (Sheldrick, 2008)'
_computing_structure_solution     'SHELXS97 (Sheldrick, 2008)'
_computing_structure_refinement     'SHELXL97 (Sheldrick, 2008)'
_computing_molecular_graphics     'SHELXTL (Sheldrick, 2008)'
_computing_publication_material     'SHELXTL (Sheldrick, 2008)'
loop_
    _atom_site_type_symbol
    _atom_site_label
    _atom_site_fract_x
    _atom_site_fract_y
    _atom_site_fract_z
    _atom_site_U_iso_or_equiv
    _atom_site_adp_type
    _atom_site_calc_flag
    _atom_site_refinement_flags
    _atom_site_occupancy
    _atom_site_disorder_assembly
    _atom_site_disorder_group
    F F1 0.3975(2) 0.4954(5) 1.02287(16) 0.0734(10) Uani d . 1 . .
    F F2 0.7101(3) 0.2074(5) 0.97293(14) 0.0819(10) Uani d . 1 . .
    O O1 1.0793(3) 0.8318(7) 0.83509(19) 0.0858(13) Uani d . 1 . .
    C C1 0.4849(4) 0.5145(8) 0.9977(2) 0.0567(13) Uani d . 1 . .
    C C2 0.5545(4) 0.3442(8) 0.99906(18) 0.0582(11) Uani d . 1 . .
    H H2A 0.5431 0.2190 1.0174 0.070 Uiso calc R 1 . .
    C C3 0.6420(3) 0.3703(7) 0.97159(18) 0.0529(10) Uani d . 1 . .
    C C4 0.6630(3) 0.5529(7) 0.94406(16) 0.0456(8) Uani d . 1 . .
    C C5 0.5892(4) 0.7202(7) 0.94479(17) 0.0535(10) Uani d . 1 . .
    H H5A 0.6003 0.8463 0.9267 0.064 Uiso calc R 1 . .
    C C6 0.5003(3) 0.7029(8) 0.9717(2) 0.0582(11) Uani d . 1 . .
    H H6A 0.4525 0.8156 0.9721 0.070 Uiso calc R 1 . .
    C C7 0.7577(3) 0.5771(6) 0.91542(15) 0.0451(8) Uani d . 1 . .
    C C8 0.7929(3) 0.4063(7) 0.88590(18) 0.0546(10) Uani d . 1 . .
    H H8A 0.7563 0.2761 0.8840 0.065 Uiso calc R 1 . .
    C C9 0.8827(3) 0.4311(7) 0.85932(18) 0.0545(10) Uani d . 1 . .
    H H9A 0.9059 0.3167 0.8400 0.065 Uiso calc R 1 . .
    C C10 0.9376(3) 0.6252(7) 0.86148(15) 0.0497(9) Uani d . 1 . .
    C C11 0.9034(3) 0.7916(7) 0.89094(19) 0.0560(10) Uani d . 1 . .
    H H11A 0.9409 0.9208 0.8930 0.067 Uiso calc R 1 . .
    C C12 0.8149(3) 0.7706(7) 0.91747(17) 0.0526(10) Uani d . 1 . .
    H H12A 0.7931 0.8858 0.9369 0.063 Uiso calc R 1 . .
    C C13 1.0342(4) 0.6569(9) 0.83342(18) 0.0613(12) Uani d . 1 . .
    C C14 1.0706(5) 0.4727(13) 0.8035(3) 0.089(2) Uani d . 1 . .
    H H14A 1.1369 0.5069 0.7908 0.133 Uiso calc R 1 . .
    H H14B 1.0238 0.4486 0.7774 0.133 Uiso calc R 1 . .
    H H14C 1.0749 0.3427 0.8229 0.133 Uiso calc R 1 . .
    F F3 0.3553(3) 1.0087(6) 1.04498(16) 0.0822(11) Uani d . 1 . .
    F F4 0.0411(2) 1.2848(4) 1.09719(14) 0.0734(9) Uani d . 1 . .
    O O2 -0.3281(3) 0.6449(6) 1.2310(2) 0.0821(11) Uani d . 1 . .
    C C15 0.2688(3) 0.9868(7) 1.0722(2) 0.0526(12) Uani d . 1 . .
    C C16 0.1987(4) 1.1521(7) 1.07165(18) 0.0580(11) Uani d . 1 . .
    H H16 0.2096 1.2788 1.0537 0.070 Uiso calc R 1 . .
    C C17 0.1123(3) 1.1255(6) 1.09822(17) 0.0500(9) Uani d . 1 . .
    C C18 0.0917(3) 0.9397(7) 1.12637(16) 0.0450(8) Uani d . 1 . .
    C C19 0.1654(3) 0.7758(7) 1.12533(19) 0.0538(10) Uani d . 1 . .
    H H19 0.1547 0.6481 1.1429 0.065 Uiso calc R 1 . .
    C C20 0.2550(4) 0.7983(7) 1.0985(2) 0.0578(10) Uani d . 1 . .
    H H20 0.3042 0.6883 1.0985 0.069 Uiso calc R 1 . .
    C C21 -0.0043(3) 0.9146(6) 1.15438(15) 0.0445(8) Uani d . 1 . .
    C C22 -0.0595(3) 0.7189(7) 1.15141(18) 0.0540(10) Uani d . 1 . .
    H H22 -0.0362 0.6067 1.1315 0.065 Uiso calc R 1 . .
    C C23 -0.1482(3) 0.6900(7) 1.17769(17) 0.0537(10) Uani d . 1 . .
    H H23 -0.1837 0.5585 1.1752 0.064 Uiso calc R 1 . .
    C C24 -0.1853(3) 0.8548(7) 1.20778(15) 0.0465(8) Uani d . 1 . .
    C C25 -0.1292(4) 1.0488(8) 1.21097(18) 0.0539(10) Uani d . 1 . .
    H H25 -0.1518 1.1606 1.2311 0.065 Uiso calc R 1 . .
    C C26 -0.0409(3) 1.0768(7) 1.18471(16) 0.0506(9) Uani d . 1 . .
    H H26 -0.0050 1.2078 1.1874 0.061 Uiso calc R 1 . .
    C C27 -0.2822(4) 0.8178(8) 1.23485(19) 0.0593(11) Uani d . 1 . .
    C C28 -0.3252(4) 0.9976(11) 1.2659(2) 0.0748(16) Uani d . 1 . .
    H H28A -0.3950 0.9646 1.2738 0.112 Uiso calc R 1 . .
    H H28B -0.3223 1.1340 1.2487 0.112 Uiso calc R 1 . .
    H H28C -0.2860 1.0089 1.2950 0.112 Uiso calc R 1 . .
loop_
    _atom_site_aniso_label
    _atom_site_aniso_U_11
    _atom_site_aniso_U_22
    _atom_site_aniso_U_33
    _atom_site_aniso_U_12
    _atom_site_aniso_U_13
    _atom_site_aniso_U_23
    F1 0.0568(18) 0.080(2) 0.084(2) -0.0068(13) 0.0293(18) -0.0080(16)
    F2 0.087(2) 0.0644(18) 0.094(2) 0.0219(15) 0.021(2) 0.0117(18)
    O1 0.066(2) 0.085(3) 0.107(3) -0.003(2) 0.025(2) 0.009(2)
    C1 0.056(3) 0.063(3) 0.051(3) -0.0082(19) 0.008(2) -0.011(2)
    C2 0.065(3) 0.058(2) 0.051(2) -0.005(2) 0.009(2) -0.003(2)
    C3 0.051(2) 0.049(2) 0.059(3) 0.0048(16) 0.000(2) -0.008(2)
    C4 0.0427(19) 0.0438(18) 0.050(2) 0.0015(16) -0.0015(17) -0.0036(18)
    C5 0.055(2) 0.051(2) 0.054(2) 0.0113(17) 0.0037(19) 0.005(2)
    C6 0.043(2) 0.066(3) 0.066(3) 0.0130(18) 0.004(2) -0.004(2)
    C7 0.0453(19) 0.0434(18) 0.047(2) 0.0043(15) -0.0014(16) -0.0040(18)
    C8 0.052(2) 0.048(2) 0.064(3) -0.0013(17) 0.004(2) -0.013(2)
    C9 0.055(2) 0.055(2) 0.053(2) 0.005(2) 0.008(2) -0.009(2)
    C10 0.049(2) 0.057(2) 0.0430(19) 0.0049(17) -0.0023(17) 0.0005(19)
    C11 0.052(2) 0.051(2) 0.065(3) -0.0007(18) 0.004(2) 0.002(2)
    C12 0.055(2) 0.0459(19) 0.057(2) 0.0044(17) 0.008(2) -0.006(2)
    C13 0.055(2) 0.071(3) 0.059(3) 0.009(2) 0.004(2) 0.016(2)
    C14 0.068(4) 0.107(4) 0.091(5) -0.005(3) 0.036(4) -0.008(4)
    F3 0.070(2) 0.090(2) 0.086(3) -0.0063(16) 0.028(2) -0.0042(19)
    F4 0.0778(19) 0.0526(13) 0.090(2) 0.0200(13) 0.0111(16) 0.0100(15)
    O2 0.064(2) 0.073(2) 0.109(3) -0.0153(18) 0.018(2) 0.004(2)
    C15 0.039(2) 0.063(2) 0.056(3) -0.0044(16) 0.009(2) -0.007(2)
    C16 0.066(3) 0.050(2) 0.058(2) -0.0070(19) 0.004(2) -0.001(2)
    C17 0.052(2) 0.0434(19) 0.055(2) 0.0069(15) 0.0025(19) -0.0022(18)
    C18 0.0430(19) 0.0475(19) 0.044(2) 0.0043(16) 0.0007(16) -0.0034(18)
    C19 0.045(2) 0.051(2) 0.065(3) 0.0059(17) 0.0014(19) 0.002(2)
    C20 0.048(2) 0.061(2) 0.065(3) 0.0073(19) 0.006(2) -0.005(2)
    C21 0.0419(18) 0.0474(19) 0.044(2) 0.0023(15) -0.0027(16) -0.0017(18)
    C22 0.057(2) 0.0421(19) 0.063(3) 0.0021(16) 0.002(2) -0.0096(19)
    C23 0.051(2) 0.048(2) 0.062(3) -0.0059(16) -0.0004(19) -0.0085(19)
    C24 0.0408(18) 0.0514(19) 0.047(2) 0.0007(15) -0.0013(17) 0.0041(17)
    C25 0.052(2) 0.057(2) 0.053(2) 0.001(2) 0.0037(19) -0.013(2)
    C26 0.0461(19) 0.050(2) 0.055(2) -0.0055(16) 0.0019(18) -0.0084(19)
    C27 0.050(2) 0.069(3) 0.058(3) -0.0011(19) 0.000(2) 0.002(2)
    C28 0.070(3) 0.094(4) 0.060(3) -0.005(3) 0.025(3) -0.006(3)
_geom_special_details
;
All e.s.d.'s (except the e.s.d. in the dihedral angle between two l.s. planes)
are estimated using the full covariance matrix. The cell e.s.d.'s are taken
into account individually in the estimation of e.s.d.'s in distances, angles
and torsion angles; correlations between e.s.d.'s in cell parameters are only
used when they are defined by crystal symmetry. An approximate (isotropic)
treatment of cell e.s.d.'s is used for estimating e.s.d.'s involving l.s.
planes.
;
loop_
    _geom_bond_atom_site_label_1
    _geom_bond_atom_site_label_2
    _geom_bond_site_symmetry_2
    _geom_bond_distance
    _geom_bond_publ_flag
    F1 C1 . 1.345(6) ?
    F2 C3 . 1.335(5) ?
    O1 C13 . 1.221(7) ?
    C1 C2 . 1.382(7) ?
    C1 C6 . 1.372(8) ?
    C2 C3 . 1.385(7) ?
    C2 H2A . 0.9300 ?
    C3 C4 . 1.378(6) ?
    C4 C5 . 1.407(6) ?
    C4 C7 . 1.479(6) ?
    C5 C6 . 1.386(6) ?
    C5 H5A . 0.9300 ?
    C6 H6A . 0.9300 ?
    C7 C8 . 1.403(5) ?
    C7 C12 . 1.399(6) ?
    C8 C9 . 1.395(6) ?
    C8 H8A . 0.9300 ?
    C9 C10 . 1.387(6) ?
    C9 H9A . 0.9300 ?
    C10 C11 . 1.377(6) ?
    C10 C13 . 1.497(6) ?
    C11 C12 . 1.378(6) ?
    C11 H11A . 0.9300 ?
    C12 H12A . 0.9300 ?
    C13 C14 . 1.476(9) ?
    C14 H14A . 0.9600 ?
    C14 H14B . 0.9600 ?
    C14 H14C . 0.9600 ?
    F3 C15 . 1.366(6) ?
    F4 C17 . 1.347(5) ?
    O2 C27 . 1.219(6) ?
    C15 C20 . 1.375(7) ?
    C15 C16 . 1.364(7) ?
    C16 C17 . 1.359(7) ?
    C16 H16 . 0.9300 ?
    C17 C18 . 1.402(6) ?
    C18 C19 . 1.390(5) ?
    C18 C21 . 1.486(5) ?
    C19 C20 . 1.396(6) ?
    C19 H19 . 0.9300 ?
    C20 H20 . 0.9300 ?
    C21 C26 . 1.384(5) ?
    C21 C22 . 1.398(5) ?
    C22 C23 . 1.383(6) ?
    C22 H22 . 0.9300 ?
    C23 C24 . 1.394(6) ?
    C23 H23 . 0.9300 ?
    C24 C25 . 1.396(6) ?
    C24 C27 . 1.491(6) ?
    C25 C26 . 1.377(6) ?
    C25 H25 . 0.9300 ?
    C26 H26 . 0.9300 ?
    C27 C28 . 1.504(8) ?
    C28 H28A . 0.9600 ?
    C28 H28B . 0.9600 ?
    C28 H28C . 0.9600 ?
loop_
    _geom_angle_atom_site_label_1
    _geom_angle_atom_site_label_2
    _geom_angle_atom_site_label_3
    _geom_angle_site_symmetry_1
    _geom_angle_site_symmetry_3
    _geom_angle
    _geom_angle_publ_flag
    F1 C1 C2 . . 118.8(5) ?
    F1 C1 C6 . . 118.0(4) ?
    C2 C1 C6 . . 123.2(5) ?
    C1 C2 C3 . . 116.4(5) ?
    C1 C2 H2A . . 121.8 ?
    C3 C2 H2A . . 121.8 ?
    F2 C3 C4 . . 118.9(4) ?
    F2 C3 C2 . . 116.9(4) ?
    C4 C3 C2 . . 124.2(4) ?
    C3 C4 C5 . . 116.2(4) ?
    C3 C4 C7 . . 123.1(4) ?
    C5 C4 C7 . . 120.7(4) ?
    C6 C5 C4 . . 122.0(4) ?
    C6 C5 H5A . . 119.0 ?
    C4 C5 H5A . . 119.0 ?
    C1 C6 C5 . . 118.0(4) ?
    C1 C6 H6A . . 121.0 ?
    C5 C6 H6A . . 121.0 ?
    C8 C7 C12 . . 118.3(4) ?
    C8 C7 C4 . . 120.9(4) ?
    C12 C7 C4 . . 120.7(4) ?
    C9 C8 C7 . . 120.3(4) ?
    C9 C8 H8A . . 119.8 ?
    C7 C8 H8A . . 119.8 ?
    C10 C9 C8 . . 120.4(4) ?
    C10 C9 H9A . . 119.8 ?
    C8 C9 H9A . . 119.8 ?
    C11 C10 C9 . . 119.2(4) ?
    C11 C10 C13 . . 119.2(4) ?
    C9 C10 C13 . . 121.7(4) ?
    C12 C11 C10 . . 121.4(4) ?
    C12 C11 H11A . . 119.3 ?
    C10 C11 H11A . . 119.3 ?
    C11 C12 C7 . . 120.5(4) ?
    C11 C12 H12A . . 119.8 ?
    C7 C12 H12A . . 119.8 ?
    O1 C13 C14 . . 122.0(5) ?
    O1 C13 C10 . . 120.1(5) ?
    C14 C13 C10 . . 117.8(5) ?
    C13 C14 H14A . . 109.5 ?
    C13 C14 H14B . . 109.5 ?
    H14A C14 H14B . . 109.5 ?
    C13 C14 H14C . . 109.5 ?
    H14A C14 H14C . . 109.5 ?
    H14B C14 H14C . . 109.5 ?
    C20 C15 F3 . . 118.9(4) ?
    C20 C15 C16 . . 122.4(4) ?
    F3 C15 C16 . . 118.7(5) ?
    C17 C16 C15 . . 117.8(4) ?
    C17 C16 H16 . . 121.1 ?
    C15 C16 H16 . . 121.1 ?
    F4 C17 C16 . . 118.6(4) ?
    F4 C17 C18 . . 117.6(4) ?
    C16 C17 C18 . . 123.9(4) ?
    C19 C18 C17 . . 116.0(4) ?
    C19 C18 C21 . . 121.6(4) ?
    C17 C18 C21 . . 122.4(3) ?
    C18 C19 C20 . . 121.6(4) ?
    C18 C19 H19 . . 119.2 ?
    C20 C19 H19 . . 119.2 ?
    C15 C20 C19 . . 118.4(4) ?
    C15 C20 H20 . . 120.8 ?
    C19 C20 H20 . . 120.8 ?
    C26 C21 C22 . . 117.9(4) ?
    C26 C21 C18 . . 122.4(3) ?
    C22 C21 C18 . . 119.6(4) ?
    C23 C22 C21 . . 120.8(4) ?
    C23 C22 H22 . . 119.6 ?
    C21 C22 H22 . . 119.6 ?
    C22 C23 C24 . . 121.1(4) ?
    C22 C23 H23 . . 119.5 ?
    C24 C23 H23 . . 119.5 ?
    C23 C24 C25 . . 117.8(4) ?
    C23 C24 C27 . . 119.2(4) ?
    C25 C24 C27 . . 123.0(4) ?
    C26 C25 C24 . . 120.9(4) ?
    C26 C25 H25 . . 119.5 ?
    C24 C25 H25 . . 119.5 ?
    C25 C26 C21 . . 121.5(4) ?
    C25 C26 H26 . . 119.2 ?
    C21 C26 H26 . . 119.2 ?
    O2 C27 C24 . . 120.4(5) ?
    O2 C27 C28 . . 119.8(5) ?
    C24 C27 C28 . . 119.8(5) ?
    C27 C28 H28A . . 109.5 ?
    C27 C28 H28B . . 109.5 ?
    H28A C28 H28B . . 109.5 ?
    C27 C28 H28C . . 109.5 ?
    H28A C28 H28C . . 109.5 ?
    H28B C28 H28C . . 109.5 ?
loop_
    _geom_hbond_atom_site_label_D
    _geom_hbond_atom_site_label_H
    _geom_hbond_atom_site_label_A
    _geom_hbond_site_symmetry_D
    _geom_hbond_site_symmetry_H
    _geom_hbond_site_symmetry_A
    _geom_hbond_distance_DH
    _geom_hbond_distance_HA
    _geom_hbond_distance_DA
    _geom_hbond_angle_DHA
    _geom_hbond_publ_flag
    C12 H12A F2 . . 1_565 0.93 2.46 3.369(6) 167 y
    C22 H22 F4 . . 1_545 0.93 2.40 3.318(6) 167 y
