# Supplementary material for: 1-(2′,4′-Difluoro­biphenyl-4-yl)ethanone
Source: Acta Crystallogr Sect E Struct Rep Online. 2008 Sep 13;64(Pt 10):o1923. doi: 10.1107/S1600536808028596 (PMC2959460; doi:10.1107/S1600536808028596)
Supplement: Supplementary file 2 [file e-64-o1923-Isup2.hkl]

# 
# h,k,l, Fc-squared, Fo-squared, sigma(Fo-squared) and status flag 
# 
data_I
_shelx_title ' z in Pca2(1)' 
_shelx_refln_list_code          4 
_shelx_F_calc_maximum      119.25 
_exptl_crystal_F_000       960.00 
_reflns_d_resolution_high  0.7707 
 
loop_ 
 _symmetry_equiv_pos_as_xyz 
 'x, y, z' 
 '-x, -y, z+1/2' 
 'x+1/2, -y, z' 
 '-x+1/2, y, z+1/2' 
 
_cell_length_a    13.0921 
_cell_length_b     6.1016 
_cell_length_c    27.7190 
_cell_angle_alpha  90.000 
_cell_angle_beta   90.000 
_cell_angle_gamma  90.000 
 
_shelx_F_squared_multiplier     1.000 
 
loop_ 
 _refln_index_h 
 _refln_index_k 
 _refln_index_l 
 _refln_F_squared_calc 
 _refln_F_squared_meas 
 _refln_F_squared_sigma 
 _refln_observed_status 
   2   0   0        5.97        6.58      0.79 o 
   4   0   0     1037.73     1386.38     16.21 o 
   6   0   0        0.65        1.59      1.15 o 
   8   0   0      199.78      196.39      5.32 o 
  10   0   0        5.57        5.70      2.28 o 
  12   0   0      106.42      108.02      6.57 o 
  14   0   0        3.69        1.17      2.61 o 
  16   0   0        0.67        3.48      4.23 o 
   0   1   0       64.27       59.74      0.87 o 
   1   1   0     1462.76     1696.07      6.86 o 
   2   1   0     3451.56     2884.14     27.96 o 
   3   1   0     1086.81      994.25      7.45 o 
   4   1   0        3.74        4.33      0.55 o 
   5   1   0      124.43       93.44      2.07 o 
   6   1   0      104.70       57.74      2.43 o 
   7   1   0      401.18      352.66      4.51 o 
   8   1   0       33.42       32.82      2.14 o 
   9   1   0      289.45      357.16      6.01 o 
  10   1   0       45.98       57.01      5.42 o 
  11   1   0        0.84        3.22      2.54 o 
  12   1   0        7.99        9.96      2.33 o 
  13   1   0       17.79       18.82      2.18 o 
  14   1   0        0.23        2.59      1.51 o 
  15   1   0        5.02        5.21      4.10 o 
  16   1   0        0.00        1.92      3.45 o 
   0   2   0      597.26      353.55      4.00 o 
   2   2   0        1.51        0.66      0.47 o 
   3   2   0      494.42      398.79      4.51 o 
   4   2   0     1833.34     1761.36     13.92 o 
   5   2   0      713.79      878.63      9.48 o 
   6   2   0        3.79        6.59      1.00 o 
   7   2   0        7.58        6.82      1.48 o 
   8   2   0     1132.23     1304.44     16.38 o 
   9   2   0        0.83        1.38      0.93 o 
  10   2   0        2.27        1.93      1.45 o 
  11   2   0      887.76      918.92     14.38 o 
  12   2   0        0.04        1.60      1.90 o 
  13   2   0       21.12       11.72      3.48 o 
  14   2   0        0.12        2.93      2.74 o 
  15   2   0        0.02        4.39      2.29 o 
  16   2   0        0.27       -0.39      3.34 o 
   0   3   0       12.98       13.51      1.71 o 
   1   3   0       12.46       11.89      1.42 o 
   2   3   0      837.47      824.16      8.18 o 
   3   3   0     2449.35     2499.96     11.51 o 
   4   3   0       27.55       30.46      2.12 o 
   5   3   0       52.97       43.77      3.20 o 
   6   3   0      461.72      539.97      7.61 o 
   7   3   0        9.15       16.94      1.77 o 
   8   3   0        2.57        3.15      1.44 o 
   9   3   0        2.54        2.51      1.57 o 
  10   3   0      932.85     1071.50     22.27 o 
  11   3   0      215.72      199.62      7.12 o 
  12   3   0       16.33       20.38      3.01 o 
  13   3   0       40.65       44.27      7.37 o 
  14   3   0       45.21       36.34      4.03 o 
  15   3   0        6.26        7.94      2.23 o 
   0   4   0      300.53      203.26      5.51 o 
   1   4   0        1.57        2.42      1.17 o 
   2   4   0        1.77        4.59      1.38 o 
   3   4   0        9.53        8.97      1.47 o 
   4   4   0        2.19        0.95      1.21 o 
   5   4   0        1.53        4.90      0.99 o 
   6   4   0       13.47       10.15      2.21 o 
   7   4   0       16.69       12.51      2.44 o 
   8   4   0       84.08       58.76      4.29 o 
   9   4   0        3.02        2.91      1.67 o 
  10   4   0        0.06        5.42      2.78 o 
  11   4   0        6.08        8.05      2.19 o 
  12   4   0       54.92       60.07      6.31 o 
  13   4   0        8.60       10.84      3.54 o 
  14   4   0        1.48        4.51      2.56 o 
   0   5   0       34.82       35.94      3.79 o 
   1   5   0       81.67       81.97      4.75 o 
   2   5   0     2027.14     2199.18     17.56 o 
   3   5   0       50.16       42.04      2.98 o 
   4   5   0        0.28        1.66      1.39 o 
   5   5   0       82.93       68.72      5.16 o 
   6   5   0        5.22        1.46      1.29 o 
   7   5   0       23.05       22.17      2.67 o 
   8   5   0        3.29        4.14      2.90 o 
   9   5   0       10.76        9.23      2.61 o 
  10   5   0        5.47        1.87      1.81 o 
  11   5   0       39.20       45.30      5.27 o 
  12   5   0        0.21        4.82      1.52 o 
  13   5   0        4.41        5.22      2.91 o 
   0   6   0        8.67        7.20      2.08 o 
   1   6   0      396.69      462.72      8.77 o 
   2   6   0        4.89        3.52      2.01 o 
   3   6   0       32.00       34.96      3.92 o 
   4   6   0       21.56       19.79      2.59 o 
   5   6   0        4.12        4.40      1.55 o 
   6   6   0        2.88        4.68      1.98 o 
   7   6   0        1.95        1.25      2.69 o 
   8   6   0       10.98       14.23      3.34 o 
   9   6   0       14.82       15.21      3.00 o 
  10   6   0        0.99        5.05      1.62 o 
  11   6   0        2.64        4.55      2.99 o 
   0   7   0        0.20        4.78      5.19 o 
   1   7   0        0.25        0.45      1.91 o 
   2   7   0       18.88       15.72      2.84 o 
   3   7   0       12.02        9.67      1.96 o 
   4   7   0        0.00        1.06      1.91 o 
   5   7   0       36.03       27.35      4.34 o 
   6   7   0        2.57        3.74      2.21 o 
   7   7   0        5.80        7.56      2.83 o 
   2   0   1      131.96      170.44      2.80 o 
   4   0   1     5070.35     5682.05     24.55 o 
   6   0   1      706.41      506.19      5.97 o 
   8   0   1      354.77      378.65      5.10 o 
  10   0   1      282.66      288.39      6.54 o 
  12   0   1      104.84      101.39      5.92 o 
  14   0   1        1.32        3.14      1.35 o 
  16   0   1       23.30       17.03      5.88 o 
   1   1   1     1790.87     1463.48      4.70 o 
   3   1   1     1778.05     1545.15      5.09 o 
   4   1   1      891.37     1046.42      4.04 o 
   5   1   1       57.25       58.68      1.44 o 
   6   1   1       14.57        9.09      0.87 o 
   7   1   1      829.81      819.25      4.48 o 
   8   1   1     1731.80     2112.72     10.42 o 
   9   1   1      279.64      320.29      4.48 o 
  10   1   1      114.74      118.17      4.99 o 
  11   1   1       65.94       78.97      3.94 o 
  12   1   1      327.99      363.57      6.07 o 
  13   1   1       38.03       39.79      2.19 o 
  14   1   1       31.78       26.35      2.77 o 
  15   1   1       15.11       11.34      1.63 o 
  16   1   1        2.53        1.56      0.97 o 
   1   2   1      404.46      298.23      1.97 o 
   2   2   1     4681.03     4212.60     11.45 o 
   3   2   1      375.06      382.09      3.53 o 
   4   2   1       79.38       86.52      3.61 o 
   5   2   1      990.50     1038.78      6.42 o 
   6   2   1      219.06      242.72      3.23 o 
   7   2   1      154.18      111.58      2.69 o 
   8   2   1      112.22      117.90      3.96 o 
   9   2   1      292.14      269.04      4.26 o 
  10   2   1      490.83      473.63      5.79 o 
  11   2   1      472.30      502.93      6.94 o 
  12   2   1        2.35        1.05      1.21 o 
  13   2   1       10.65        9.14      1.53 o 
  14   2   1        9.94        7.98      1.30 o 
  15   2   1        2.26        9.87      2.32 o 
  16   2   1        1.75        2.63      1.37 o 
   1   3   1       60.47       52.62      1.55 o 
   2   3   1       98.45      115.16      1.78 o 
   3   3   1     1837.90     1971.26      8.01 o 
   4   3   1     1738.21     1707.51     12.91 o 
   5   3   1      174.94      154.59     11.01 o 
   6   3   1      146.26      141.24      5.09 o 
   7   3   1       61.26       53.18      2.16 o 
   8   3   1        1.93        5.12      0.99 o 
   9   3   1      155.53      146.27      4.09 o 
  10   3   1      393.80      402.94     11.33 o 
  11   3   1       95.56      106.10      4.89 o 
  12   3   1       97.01      107.37      4.80 o 
  13   3   1       37.95       38.61      2.95 o 
  14   3   1        2.07        5.64      1.44 o 
  15   3   1        4.42        3.58      2.05 o 
   1   4   1        8.54        9.23      0.84 o 
   2   4   1      615.15      774.88      5.17 o 
   3   4   1       18.08       22.48      1.18 o 
   4   4   1        1.33        1.29      0.89 o 
   5   4   1       28.84       27.69      1.62 o 
   6   4   1      206.62      250.65      3.54 o 
   7   4   1      123.26      116.18      3.41 o 
   8   4   1       92.02       69.57      2.95 o 
   9   4   1      102.49      107.74      4.79 o 
  10   4   1       12.74       14.03      1.92 o 
  11   4   1       51.34       57.14      3.75 o 
  12   4   1       40.14       47.02      3.99 o 
  13   4   1       81.22       92.20      6.17 o 
  14   4   1        3.18        9.87      2.16 o 
   1   5   1      252.34      223.96      3.64 o 
   2   5   1      193.78      234.98      5.12 o 
   3   5   1       54.06       50.14      2.40 o 
   4   5   1       50.50       52.72      2.50 o 
   5   5   1       18.82       13.52      1.67 o 
   6   5   1       36.60       29.78      2.34 o 
   7   5   1       40.06       44.30      2.35 o 
   8   5   1       36.66       35.43      2.62 o 
   9   5   1       26.49       27.19      2.70 o 
  10   5   1        8.52        9.41      1.81 o 
  11   5   1       32.42       36.58      2.79 o 
  12   5   1        3.15        4.25      2.21 o 
  13   5   1       12.11       13.95      2.64 o 
   1   6   1      423.02      472.35      5.74 o 
   2   6   1       22.32       26.56      1.92 o 
   3   6   1       58.75       63.73      3.23 o 
   4   6   1        1.04        2.48      1.43 o 
   5   6   1        1.22        2.61      1.38 o 
   6   6   1       49.71       49.38      3.69 o 
   7   6   1        0.72        3.35      1.21 o 
   8   6   1        8.79        8.76      1.70 o 
   9   6   1        3.34        2.74      1.35 o 
  10   6   1        1.20        7.15      1.58 o 
  11   6   1        9.02       13.02      2.15 o 
   1   7   1        0.35        1.72      1.31 o 
   2   7   1       11.60        9.47      1.49 o 
   3   7   1        0.43        1.58      0.87 o 
   4   7   1       21.68       23.61      2.10 o 
   5   7   1       23.63       22.91      2.22 o 
   6   7   1        0.02        0.51      1.36 o 
   7   7   1        4.52        5.64      1.99 o 
   4   0   2      606.95      489.92      4.06 o 
   6   0   2     2087.39     2490.12     14.40 o 
   8   0   2     1353.37     1429.71     11.46 o 
  10   0   2      323.84      371.42      8.94 o 
  12   0   2       13.40        9.79      1.74 o 
  14   0   2       11.17       14.67      2.54 o 
  16   0   2        4.65        3.86      3.65 o 
   1   1   2     2576.81     2002.55      6.98 o 
   2   1   2     1438.29     1434.47      4.69 o 
   3   1   2     2913.14     2560.37      8.23 o 
   4   1   2       72.63      115.89      3.44 o 
   5   1   2      247.99      201.00      1.74 o 
   6   1   2       34.10       44.38      1.68 o 
   7   1   2      849.41      889.07      5.36 o 
   8   1   2      497.94      549.22      6.29 o 
   9   1   2       26.73       35.67      2.62 o 
  10   1   2       91.04      101.57      5.26 o 
  11   1   2      214.26      217.32      5.28 o 
  12   1   2        9.67        7.69      1.81 o 
  13   1   2      206.40      235.00      7.87 o 
  14   1   2       10.73        7.81      1.62 o 
  15   1   2        2.96        7.10      1.50 o 
  16   1   2        3.17        3.97      1.15 o 
   0   2   2      102.05       55.62      1.62 o 
   1   2   2      532.87      570.46      2.76 o 
   2   2   2      403.28      539.02      2.43 o 
   3   2   2     2558.72     2774.77     13.06 o 
   4   2   2      978.77      902.66      4.71 o 
   5   2   2      330.50      286.28      2.89 o 
   6   2   2      239.91      242.16      4.09 o 
   7   2   2      141.39       96.90      3.44 o 
   8   2   2      300.73      328.68      4.19 o 
   9   2   2      224.53      193.93      4.12 o 
  10   2   2      564.49      606.92      6.09 o 
  11   2   2       54.18       52.02      3.25 o 
  12   2   2       16.69       17.67      1.84 o 
  13   2   2       25.02       19.88      3.19 o 
  14   2   2        3.73        7.79      2.09 o 
  15   2   2        0.66        3.56      1.34 o 
  16   2   2       31.33       30.29      3.14 o 
   0   3   2      842.96      836.24      6.04 o 
   1   3   2      307.51      274.84      2.25 o 
   2   3   2      213.82      176.61      1.95 o 
   3   3   2      361.68      362.55      3.73 o 
   4   3   2      406.36      540.05      5.09 o 
   5   3   2     1095.94     1129.76      7.99 o 
   6   3   2      170.74      179.63      3.05 o 
   7   3   2      120.22      105.46      2.69 o 
   8   3   2        3.99        4.75      1.25 o 
   9   3   2      152.40      162.99      4.71 o 
  10   3   2       94.65      102.26      4.29 o 
  11   3   2      119.40      111.89      7.03 o 
  12   3   2        5.01        7.20      1.38 o 
  13   3   2       35.52       30.32      2.46 o 
  14   3   2       73.94       81.70      4.36 o 
  15   3   2        0.80        3.25      1.48 o 
   0   4   2     1528.51     1306.90      9.75 o 
   1   4   2       34.05       26.48      1.29 o 
   2   4   2       33.69       43.57      1.76 o 
   3   4   2       35.64       35.82      1.39 o 
   4   4   2       62.51       79.11      2.76 o 
   5   4   2      155.10      143.54      3.32 o 
   6   4   2       65.76       81.84      2.60 o 
   7   4   2       64.56       51.57      2.67 o 
   8   4   2        5.97        2.77      0.83 o 
   9   4   2      182.59      189.05      5.09 o 
  10   4   2      274.92      280.77      7.09 o 
  11   4   2      224.26      254.42      7.56 o 
  12   4   2       23.04       26.11      2.83 o 
  13   4   2       32.44       32.74      3.21 o 
  14   4   2       12.56        6.33      2.35 o 
   0   5   2      861.50      803.33      9.53 o 
   1   5   2      674.86      673.13      4.76 o 
   2   5   2      349.51      343.52      3.81 o 
   3   5   2       40.37       41.79      2.16 o 
   4   5   2       11.95       10.85      2.02 o 
   5   5   2      130.37      100.47      3.42 o 
   6   5   2       18.16       13.12      1.35 o 
   7   5   2       41.55       36.41      2.68 o 
   8   5   2       21.10       21.43      2.25 o 
   9   5   2       14.48       12.44      1.82 o 
  10   5   2       88.41       85.81      4.50 o 
  11   5   2        7.71        7.10      2.14 o 
  12   5   2       16.89       13.40      3.01 o 
  13   5   2       27.69       32.28      3.04 o 
   0   6   2       22.21       11.07      3.04 o 
   1   6   2      202.70      209.02      4.54 o 
   2   6   2      432.93      468.35      7.33 o 
   3   6   2      130.08      133.39      4.28 o 
   4   6   2        5.63        3.69      1.06 o 
   5   6   2       25.22       26.23      2.09 o 
   6   6   2        4.36        3.89      1.03 o 
   7   6   2        1.47        1.16      1.27 o 
   8   6   2       12.96       10.60      1.60 o 
   9   6   2        1.63        2.70      1.63 o 
  10   6   2        0.77        2.04      1.64 o 
  11   6   2        0.49        6.68      1.56 o 
   0   7   2        1.56        1.30      3.26 o 
   1   7   2        1.18        4.16      1.31 o 
   2   7   2        6.40        5.18      2.11 o 
   3   7   2        2.30        3.92      1.19 o 
   4   7   2        4.69        3.34      1.45 o 
   5   7   2        8.10        7.96      1.41 o 
   6   7   2        0.10        2.24      1.14 o 
   7   7   2        9.13       15.29      1.92 o 
   2   0   3     2588.72     1994.87      9.59 o 
   4   0   3     5586.69     4695.52     17.86 o 
   6   0   3     1305.25     1320.11      8.98 o 
   8   0   3       47.86       43.11      3.08 o 
  10   0   3       37.62       51.83      3.27 o 
  12   0   3      299.79      297.94     12.48 o 
  14   0   3      349.95      387.63     13.45 o 
  16   0   3        0.30        3.97      4.35 o 
   1   1   3     4400.17     4399.95     14.42 o 
   2   1   3      739.32      648.15      3.44 o 
   3   1   3      786.05      569.47      3.58 o 
   4   1   3      400.83      326.54      2.57 o 
   5   1   3      245.33      193.21      1.75 o 
   6   1   3     1001.97     1013.52      5.52 o 
   7   1   3      404.23      359.21      4.60 o 
   8   1   3       18.93       27.13      1.89 o 
   9   1   3      105.64      113.50      4.96 o 
  10   1   3      234.71      221.96      5.57 o 
  11   1   3      326.84      332.81      6.65 o 
  12   1   3      503.24      523.30      5.85 o 
  13   1   3      185.05      201.94      6.90 o 
  14   1   3        0.85        2.76      1.80 o 
  15   1   3        0.42        2.17      1.45 o 
  16   1   3        0.74        3.04      1.14 o 
   1   2   3      237.19      200.90      1.59 o 
   2   2   3     3089.91     2884.89     11.81 o 
   3   2   3     2929.55     2936.05      9.21 o 
   4   2   3      817.06     1051.78      5.06 o 
   5   2   3      731.46      837.39      6.06 o 
   6   2   3       10.13       12.02      1.15 o 
   7   2   3       64.00       56.74      2.28 o 
   8   2   3      921.93      929.24     11.20 o 
   9   2   3       33.21       29.10      2.41 o 
  10   2   3       39.13       46.25      2.81 o 
  11   2   3      410.46      414.84      4.86 o 
  12   2   3       11.86       11.68      2.36 o 
  13   2   3       43.87       33.31      3.54 o 
  14   2   3       20.39       16.62      2.57 o 
  15   2   3        5.45        4.76      1.83 o 
  16   2   3       22.00       12.73      2.07 o 
   1   3   3      717.84      750.40      3.79 o 
   2   3   3     1698.18     1780.69      6.60 o 
   3   3   3      374.33      445.39      3.21 o 
   4   3   3     2285.28     2569.62     14.54 o 
   5   3   3      527.44      551.51      4.54 o 
   6   3   3      106.03       93.65      2.88 o 
   7   3   3       33.20       26.00      1.68 o 
   8   3   3       51.05       58.76      2.81 o 
   9   3   3       33.48       29.13      2.20 o 
  10   3   3       79.51       72.55      3.02 o 
  11   3   3       42.25       46.83      3.03 o 
  12   3   3       55.14       58.40      3.42 o 
  13   3   3       45.14       52.76      3.41 o 
  14   3   3        0.25        4.35      1.75 o 
  15   3   3        0.22        2.39      1.49 o 
   1   4   3      110.23      106.92      2.49 o 
   2   4   3      428.95      349.04      3.90 o 
   3   4   3       29.41       24.49      1.16 o 
   4   4   3       11.85       27.10      1.60 o 
   5   4   3       74.40       84.29      3.23 o 
   6   4   3        3.03        3.35      1.13 o 
   7   4   3        3.23        2.72      1.92 o 
   8   4   3      238.21      188.89      4.25 o 
   9   4   3      205.94      209.88      7.90 o 
  10   4   3       17.45       13.59      2.32 o 
  11   4   3       70.13       76.39      4.62 o 
  12   4   3        3.23        7.59      1.75 o 
  13   4   3       17.92       20.99      2.60 o 
  14   4   3        1.34        2.92      1.73 o 
   1   5   3      125.80      123.48      3.19 o 
   2   5   3       16.12       13.39      1.22 o 
   3   5   3      101.69      101.43      3.26 o 
   4   5   3        7.27        4.96      1.09 o 
   5   5   3       72.95       57.61      2.42 o 
   6   5   3       21.37       21.24      1.63 o 
   7   5   3       26.45       22.64      2.44 o 
   8   5   3       91.26      106.55      4.69 o 
   9   5   3        1.44        4.83      1.32 o 
  10   5   3       45.40       51.33      3.95 o 
  11   5   3       13.75       14.63      1.90 o 
  12   5   3       26.04       33.55      3.19 o 
  13   5   3       16.56       16.53      2.40 o 
   1   6   3       29.11       26.51      1.55 o 
   2   6   3       87.66       92.80      3.56 o 
   3   6   3       25.26       24.60      1.92 o 
   4   6   3       55.34       48.84      3.85 o 
   5   6   3       76.44       72.30      4.19 o 
   6   6   3       12.49        7.89      1.30 o 
   7   6   3       15.10       11.64      1.88 o 
   8   6   3        4.54        3.33      2.28 o 
   9   6   3        0.90        3.21      2.73 o 
  10   6   3       31.40       35.07      3.22 o 
   1   7   3        7.57        4.29      1.04 o 
   2   7   3       12.07        7.33      1.39 o 
   3   7   3        5.62        3.75      1.19 o 
   4   7   3       12.09        8.35      1.36 o 
   5   7   3        2.36        4.33      1.07 o 
   6   7   3        6.69        5.71      1.33 o 
   7   7   3        8.10        6.92      2.02 o 
   0   0   4     3453.99     4254.80     17.90 o 
   2   0   4     3236.76     2507.56     10.13 o 
   4   0   4      214.70      135.84      2.03 o 
   6   0   4     8028.43     8744.08     31.86 o 
   8   0   4       25.90       19.90      1.68 o 
  10   0   4       46.74       59.31      2.88 o 
  12   0   4       58.45       79.63      4.49 o 
  14   0   4       40.20       36.66      3.53 o 
  16   0   4        3.14        1.84      3.01 o 
   0   1   4     1174.65     1219.43     10.97 o 
   1   1   4     2497.73     2888.76     14.14 o 
   2   1   4    14221.33    14179.88     35.95 o 
   3   1   4     3638.07     3915.49     12.46 o 
   4   1   4      106.36       73.28      2.32 o 
   5   1   4     1052.74     1060.80      5.45 o 
   6   1   4      313.12      423.44      4.65 o 
   7   1   4      102.62       98.16      3.67 o 
   8   1   4      302.70      334.60      4.31 o 
   9   1   4       99.33       99.83      4.21 o 
  10   1   4      484.14      572.49      6.41 o 
  11   1   4      184.27      189.94      5.49 o 
  12   1   4      280.43      292.15      6.45 o 
  13   1   4      214.13      237.11      8.34 o 
  14   1   4       13.24       17.34      2.17 o 
  15   1   4        8.77        9.53      1.70 o 
  16   1   4       10.81        9.08      1.53 o 
   0   2   4     7727.88     7575.03     34.55 o 
   1   2   4      626.01      496.74      3.76 o 
   2   2   4     1155.62      981.72      8.54 o 
   3   2   4      294.07      237.62      2.52 o 
   4   2   4     2131.14     2177.29      8.62 o 
   5   2   4     1654.47     1806.55      7.67 o 
   6   2   4       80.87       75.28      1.69 o 
   7   2   4       38.36       51.66      2.37 o 
   8   2   4       18.10       25.03      2.31 o 
   9   2   4      176.80      178.61      5.47 o 
  10   2   4      272.51      282.70      5.38 o 
  11   2   4      298.90      322.34      6.68 o 
  12   2   4       38.13       48.08      3.49 o 
  13   2   4       10.09        7.88      1.93 o 
  14   2   4       87.69       94.22      5.17 o 
  15   2   4        4.42        4.05      2.17 o 
  16   2   4        0.88       -0.85      1.61 o 
   0   3   4       11.41       16.11      1.42 o 
   1   3   4      250.20      255.81      2.41 o 
   2   3   4      654.60      649.65      3.55 o 
   3   3   4     1170.93     1216.01      6.57 o 
   4   3   4     1068.92     1169.45      7.53 o 
   5   3   4       44.01       29.77      1.76 o 
   6   3   4      400.85      360.83      4.40 o 
   7   3   4       56.53       57.93      2.54 o 
   8   3   4       80.26       76.71      3.93 o 
   9   3   4      249.13      253.52      7.13 o 
  10   3   4       53.05       40.51      2.77 o 
  11   3   4       71.39       65.25      3.56 o 
  12   3   4       83.53       79.67      5.28 o 
  13   3   4       17.21       13.34      1.64 o 
  14   3   4       23.53       17.17      2.08 o 
  15   3   4        0.12       -0.04      1.91 o 
   0   4   4      337.18      371.80      5.02 o 
   1   4   4      124.58      148.88      2.95 o 
   2   4   4      126.72      130.39      2.43 o 
   3   4   4       49.85       41.93      2.06 o 
   4   4   4        2.43        2.65      1.06 o 
   5   4   4       32.53       30.22      2.34 o 
   6   4   4       83.42       69.36      2.93 o 
   7   4   4       18.47       14.94      1.42 o 
   8   4   4      135.57      136.43      4.65 o 
   9   4   4       80.94       80.07      4.87 o 
  10   4   4      146.05      153.22      7.01 o 
  11   4   4        8.74        7.11      1.49 o 
  12   4   4        3.16        2.23      1.40 o 
  13   4   4       51.32       53.88      3.46 o 
  14   4   4        8.42        6.49      1.84 o 
   0   5   4       35.54       44.40      2.65 o 
   1   5   4       32.19       30.38      1.80 o 
   2   5   4       56.84       66.92      2.67 o 
   3   5   4      167.68      187.29      3.98 o 
   4   5   4        0.63        3.31      1.10 o 
   5   5   4       32.86       29.44      2.08 o 
   6   5   4       37.28       25.78      2.07 o 
   7   5   4       56.90       51.40      2.83 o 
   8   5   4       41.75       41.66      2.97 o 
   9   5   4        9.33        6.13      1.32 o 
  10   5   4       32.63       35.72      3.38 o 
  11   5   4        5.78        8.47      1.72 o 
  12   5   4       37.07       37.89      3.42 o 
  13   5   4        3.82        4.70      2.05 o 
   0   6   4      739.81      836.82     10.42 o 
   1   6   4       29.53       36.61      2.05 o 
   2   6   4        1.22        2.90      1.25 o 
   3   6   4       11.00       14.81      1.38 o 
   4   6   4       22.59       18.69      1.93 o 
   5   6   4       55.09       56.48      3.21 o 
   6   6   4       31.72       27.08      2.08 o 
   7   6   4        6.32        6.89      1.39 o 
   8   6   4        0.01        1.44      1.44 o 
   9   6   4        5.94        4.20      1.48 o 
  10   6   4        9.64       10.99      2.64 o 
   0   7   4       33.03       28.05      4.73 o 
   1   7   4        8.72        4.90      1.26 o 
   2   7   4        0.46        0.79      1.45 o 
   3   7   4        2.21        1.95      1.43 o 
   4   7   4        0.41        1.26      1.39 o 
   5   7   4        3.20        3.03      2.13 o 
   6   7   4       11.39       14.62      1.88 o 
   7   7   4        5.33        6.66      1.40 o 
   2   0   5     5138.76     5685.75     17.85 o 
   4   0   5      242.68      156.90      2.08 o 
   6   0   5     5918.70     7131.97     32.59 o 
   8   0   5     1441.03     1287.31      9.93 o 
  10   0   5       56.21       49.54      3.85 o 
  12   0   5      363.28      428.43      8.05 o 
  14   0   5       19.07       22.61      2.44 o 
  16   0   5        0.78        1.44      2.55 o 
   1   1   5      962.02      919.34      6.49 o 
   2   1   5     5119.51     5677.12     14.53 o 
   3   1   5     7686.38     7475.31     19.13 o 
   4   1   5      268.72      219.65      3.05 o 
   5   1   5     2451.70     2633.71     18.22 o 
   6   1   5       72.50       96.89      2.52 o 
   7   1   5      302.92      277.70      3.47 o 
   8   1   5      151.78      121.01      3.45 o 
   9   1   5        6.41        4.75      1.17 o 
  10   1   5       74.20       69.86      3.87 o 
  11   1   5      243.57      228.72      5.69 o 
  12   1   5       29.04       29.77      2.17 o 
  13   1   5       37.00       36.47      3.38 o 
  14   1   5       58.29       48.11      4.18 o 
  15   1   5        9.67        7.93      1.44 o 
  16   1   5        0.07        1.89      1.25 o 
   1   2   5      535.63      393.71      3.36 o 
   2   2   5     4335.34     4754.65     14.59 o 
   3   2   5      862.78     1080.31      7.53 o 
   4   2   5       54.65       36.85      1.59 o 
   5   2   5      890.74      945.71      6.94 o 
   6   2   5      200.44      204.67      2.32 o 
   7   2   5       62.53       65.16      2.54 o 
   8   2   5      175.76      145.42      2.56 o 
   9   2   5      150.26      167.64      4.23 o 
  10   2   5       33.38       40.24      2.94 o 
  11   2   5      200.67      212.73      6.83 o 
  12   2   5      155.23      152.80      5.04 o 
  13   2   5       15.24       10.86      1.54 o 
  14   2   5        1.25        1.14      1.05 o 
  15   2   5        1.47        4.68      1.25 o 
  16   2   5        0.96        4.38      1.75 o 
   1   3   5      201.39      135.22      2.41 o 
   2   3   5       16.33       26.51      1.81 o 
   3   3   5      732.48      906.99      6.63 o 
   4   3   5      157.65      143.28      4.40 o 
   5   3   5      147.96      126.15      3.85 o 
   6   3   5       10.66       10.72      1.17 o 
   7   3   5      102.19      101.35      2.85 o 
   8   3   5      182.18      135.64      4.74 o 
   9   3   5      581.03      599.60      6.86 o 
  10   3   5       38.66       31.18      2.18 o 
  11   3   5      190.05      189.62      7.46 o 
  12   3   5      121.49      116.66      4.88 o 
  13   3   5        1.99        7.37      2.46 o 
  14   3   5        1.70        1.83      1.22 o 
  15   3   5        7.78        9.39      1.66 o 
   1   4   5       57.59       48.82      2.04 o 
   2   4   5      339.91      247.79      2.89 o 
   3   4   5      110.07       95.14      2.94 o 
   4   4   5      106.94      106.18      4.88 o 
   5   4   5      204.97      212.93      4.81 o 
   6   4   5        7.89        8.22      1.17 o 
   7   4   5       47.26       38.40      2.16 o 
   8   4   5      187.14      216.63      6.28 o 
   9   4   5       94.08      101.04      4.44 o 
  10   4   5       29.17       31.15      2.72 o 
  11   4   5       24.58       22.39      2.45 o 
  12   4   5       14.92       12.67      1.87 o 
  13   4   5       38.09       37.79      3.33 o 
  14   4   5       43.28       45.60      4.53 o 
   1   5   5      318.00      340.88      3.84 o 
   2   5   5      623.66      659.83      5.56 o 
   3   5   5      170.23      176.01      4.27 o 
   4   5   5       27.66       36.46      2.30 o 
   5   5   5       29.21       35.20      2.15 o 
   6   5   5       73.57       69.97      3.34 o 
   7   5   5       36.30       43.46      2.69 o 
   8   5   5      103.70      120.61      4.27 o 
   9   5   5       10.31        9.54      1.45 o 
  10   5   5       71.18       91.58      5.03 o 
  11   5   5        0.67        0.61      2.02 o 
  12   5   5       29.93       33.55      3.74 o 
   1   6   5      108.70      123.55      4.22 o 
   2   6   5       30.68       33.69      2.38 o 
   3   6   5      134.18      130.97      4.56 o 
   4   6   5       88.25       91.81      4.42 o 
   5   6   5       57.13       61.84      3.16 o 
   6   6   5        1.63        2.40      1.45 o 
   7   6   5        3.94        3.00      2.17 o 
   8   6   5       11.16        8.95      1.42 o 
   9   6   5       10.00       11.55      2.18 o 
  10   6   5        2.02        5.23      1.31 o 
   1   7   5        4.04        3.71      2.21 o 
   2   7   5       33.91       38.68      2.59 o 
   3   7   5        4.02        3.23      1.42 o 
   4   7   5        6.67        7.60      1.58 o 
   5   7   5        8.65        8.70      1.69 o 
   6   7   5        6.91       10.01      1.77 o 
   7   7   5       11.68       14.46      3.90 o 
   0   0   6       14.56       11.61      7.73 o 
   4   0   6     1993.95     1660.53      8.14 o 
   6   0   6       25.58       45.91      2.69 o 
   8   0   6       52.82       31.98      2.24 o 
  10   0   6        2.58        4.45      1.34 o 
  12   0   6      295.54      282.83      8.96 o 
  14   0   6      152.32      130.93     11.16 o 
  16   0   6        2.05        2.70      2.79 o 
   0   1   6     7116.77     7614.96     47.07 o 
   1   1   6    11485.50    10987.34     37.97 o 
   2   1   6       34.43       27.43      1.45 o 
   3   1   6     3421.84     3414.71     10.73 o 
   4   1   6      904.27     1031.70      6.53 o 
   5   1   6     1233.64     1211.86      7.51 o 
   6   1   6      912.23     1109.26     11.27 o 
   7   1   6      489.24      468.11      4.78 o 
   8   1   6      145.04      153.22      3.61 o 
   9   1   6      178.84      199.45      4.78 o 
  10   1   6      644.65      740.28      6.22 o 
  11   1   6      177.39      187.29      5.73 o 
  12   1   6       58.74       48.73      3.67 o 
  13   1   6       16.30       15.25      2.84 o 
  14   1   6       21.87       26.67      2.48 o 
  15   1   6        3.74        4.71      0.88 o 
  16   1   6        0.48        4.20      1.55 o 
   0   2   6     4667.53     4337.66     23.07 o 
   1   2   6      928.02      873.80      8.50 o 
   2   2   6      684.20      542.26      6.03 o 
   3   2   6      595.76      712.05      5.86 o 
   4   2   6       34.24       30.53      1.34 o 
   5   2   6      188.28      169.57      2.40 o 
   6   2   6       11.75       13.17      1.40 o 
   7   2   6       56.99       82.04      2.37 o 
   8   2   6      214.64      174.85      3.12 o 
   9   2   6      904.66      997.39      8.13 o 
  10   2   6      251.03      267.76      5.64 o 
  11   2   6       70.95       80.35      4.18 o 
  12   2   6       36.41       35.96      2.51 o 
  13   2   6       66.38       62.41      4.70 o 
  14   2   6       35.90       34.57      3.17 o 
  15   2   6        6.98        9.74      2.20 o 
  16   2   6        2.52        4.10      1.69 o 
   0   3   6       18.52       23.53      3.08 o 
   1   3   6      570.59      669.33      4.09 o 
   2   3   6      513.88      489.41      5.49 o 
   3   3   6      272.44      298.11      4.10 o 
   4   3   6       20.25       20.41      1.70 o 
   5   3   6      127.20      140.45      3.01 o 
   6   3   6      140.12      132.68      3.57 o 
   7   3   6       49.93       57.58      3.41 o 
   8   3   6        7.33        7.02      1.02 o 
   9   3   6      222.80      236.32      4.61 o 
  10   3   6      386.68      420.44      6.62 o 
  11   3   6       66.05       81.58      4.11 o 
  12   3   6       25.48       15.62      3.35 o 
  13   3   6        5.78        7.33      1.59 o 
  14   3   6        6.94        9.14      1.97 o 
  15   3   6       16.25       17.52      2.93 o 
   0   4   6      339.47      280.33      5.56 o 
   1   4   6      478.12      480.20      4.48 o 
   2   4   6      135.27      120.99      3.21 o 
   3   4   6      102.97       86.51      3.25 o 
   4   4   6      249.79      284.31      4.04 o 
   5   4   6      292.17      295.84      4.60 o 
   6   4   6       14.76       14.68      2.24 o 
   7   4   6       64.93       64.56      3.48 o 
   8   4   6      407.11      448.93      7.89 o 
   9   4   6       13.69       13.58      2.04 o 
  10   4   6       79.32       88.55      4.13 o 
  11   4   6        7.27       10.75      1.84 o 
  12   4   6        6.41        6.34      1.60 o 
  13   4   6        0.53        3.76      1.74 o 
  14   4   6        1.81        2.01      1.56 o 
   0   5   6      655.60      675.34      8.37 o 
   1   5   6      194.22      200.89      3.45 o 
   2   5   6      177.01      189.61      4.46 o 
   3   5   6       41.60       44.26      2.24 o 
   4   5   6      101.63      109.16      4.80 o 
   5   5   6       14.35       14.35      1.61 o 
   6   5   6       45.90       51.27      2.60 o 
   7   5   6       87.01       85.37      3.82 o 
   8   5   6       39.80       35.27      2.65 o 
   9   5   6       21.48       21.27      2.24 o 
  10   5   6       24.21       20.64      2.14 o 
  11   5   6        0.58        1.85      2.03 o 
  12   5   6       19.21       16.58      2.34 o 
   0   6   6       85.63       94.06      4.39 o 
   1   6   6      157.07      172.99      5.08 o 
   2   6   6        9.98        6.56      1.33 o 
   3   6   6       89.16       96.26      4.57 o 
   4   6   6       12.81       11.54      1.30 o 
   5   6   6       23.79       31.20      2.21 o 
   6   6   6        6.70        7.19      1.36 o 
   7   6   6       19.93       21.40      2.57 o 
   8   6   6        0.11        0.77      1.69 o 
   9   6   6        8.08        7.81      1.73 o 
  10   6   6        1.24        3.36      1.29 o 
   0   7   6       99.05      123.84     12.74 o 
   1   7   6        3.61        3.02      1.17 o 
   2   7   6       76.41       69.78      5.02 o 
   3   7   6        4.00        4.25      1.44 o 
   4   7   6       26.80       24.80      2.38 o 
   5   7   6        8.65       10.01      2.70 o 
   6   7   6        5.61        6.99      1.91 o 
   7   7   6        8.60        8.45      1.55 o 
   4   0   7     2367.50     2617.53     12.36 o 
   6   0   7      502.45      506.85      5.53 o 
   8   0   7        4.05       14.56      2.62 o 
  10   0   7       12.23       14.13      1.71 o 
  12   0   7       29.58       40.29      3.98 o 
  14   0   7       43.02       52.41      5.19 o 
  16   0   7        6.37        5.82      2.06 o 
   1   1   7    12305.45    12354.46     33.57 o 
   2   1   7    11800.52    11375.81     32.10 o 
   3   1   7       38.94       20.31      1.17 o 
   4   1   7        4.61        2.12      0.80 o 
   5   1   7       70.49       81.06      2.94 o 
   6   1   7       69.94       59.42      3.30 o 
   7   1   7      491.24      533.51      5.22 o 
   8   1   7       57.21       64.18      2.64 o 
   9   1   7      125.59      120.99      4.49 o 
  10   1   7        6.33        6.37      1.16 o 
  11   1   7       90.18       77.11      3.63 o 
  12   1   7        8.03       11.83      1.47 o 
  13   1   7       47.91       56.11      3.72 o 
  14   1   7        7.03        3.59      1.54 o 
  15   1   7        2.99        3.49      2.03 o 
  16   1   7        3.59        2.87      1.73 o 
   1   2   7      501.11      505.06      3.54 o 
   2   2   7        3.82        5.96      1.25 o 
   3   2   7       25.57       21.51      1.36 o 
   4   2   7       48.21       52.85      2.43 o 
   5   2   7       18.48       33.42      1.86 o 
   6   2   7      671.72      654.28      5.17 o 
   7   2   7       86.66       90.83      2.57 o 
   8   2   7       56.72       41.59      2.37 o 
   9   2   7     1538.11     1733.92      9.68 o 
  10   2   7       38.15       38.90      2.45 o 
  11   2   7       24.61       29.05      2.09 o 
  12   2   7       84.93       90.61      3.69 o 
  13   2   7       29.51       24.38      2.36 o 
  14   2   7        1.29        3.03      1.08 o 
  15   2   7        0.61        7.23      1.99 o 
  16   2   7        0.77        3.70      1.48 o 
   1   3   7      691.94      823.17      6.69 o 
   2   3   7      298.51      432.12      4.99 o 
   3   3   7      254.12      237.76      3.96 o 
   4   3   7       10.16        3.30      1.26 o 
   5   3   7       29.31       40.04      2.10 o 
   6   3   7       40.00       39.76      2.28 o 
   7   3   7       67.51       58.91      3.22 o 
   8   3   7      917.23      977.29     15.05 o 
   9   3   7        5.56        5.00      1.65 o 
  10   3   7      320.30      290.94      7.07 o 
  11   3   7       47.39       42.54      2.92 o 
  12   3   7       69.51       79.75      4.23 o 
  13   3   7       18.90       16.33      2.11 o 
  14   3   7        1.84        8.00      1.66 o 
  15   3   7        6.19        4.31      1.78 o 
   1   4   7      564.49      578.06      5.49 o 
   2   4   7       92.78      117.42      3.74 o 
   3   4   7       52.79       52.69      2.53 o 
   4   4   7      516.13      522.39      6.30 o 
   5   4   7      140.05      145.24      3.72 o 
   6   4   7        4.82        3.75      1.21 o 
   7   4   7       13.39       10.48      1.35 o 
   8   4   7        6.06        9.73      2.08 o 
   9   4   7        8.39        4.93      1.38 o 
  10   4   7       17.52       16.32      3.20 o 
  11   4   7       11.77       11.52      1.59 o 
  12   4   7        5.52        2.69      1.52 o 
  13   4   7       16.91       13.49      1.92 o 
  14   4   7       17.58       14.62      3.59 o 
   1   5   7       29.58       34.56      1.77 o 
   2   5   7      106.53      123.49      2.97 o 
   3   5   7       34.79       36.62      2.13 o 
   4   5   7      448.70      495.05      7.00 o 
   5   5   7        4.23        4.73      1.26 o 
   6   5   7       11.80        7.97      2.20 o 
   7   5   7       20.07       19.79      1.82 o 
   8   5   7       24.41       26.95      2.31 o 
   9   5   7        5.46        2.86      1.42 o 
  10   5   7        2.93        2.06      1.68 o 
  11   5   7        6.28        5.15      1.76 o 
  12   5   7        0.08        4.52      3.20 o 
   1   6   7      215.38      213.77      5.85 o 
   2   6   7        8.82        9.00      1.60 o 
   3   6   7       10.67        9.59      1.67 o 
   4   6   7       14.30       10.04      1.59 o 
   5   6   7        4.06        5.44      1.26 o 
   6   6   7       22.78       21.15      1.95 o 
   7   6   7       11.12        9.24      1.78 o 
   8   6   7        2.03        0.24      1.65 o 
   9   6   7        7.24        9.25      1.69 o 
  10   6   7        4.43        4.55      1.40 o 
   1   7   7        2.04        1.99      1.00 o 
   2   7   7       56.79       56.48      4.12 o 
   3   7   7       40.64       33.38      2.49 o 
   4   7   7        3.07        2.59      1.28 o 
   5   7   7        4.68        5.16      1.51 o 
   6   7   7        0.05        1.86      1.85 o 
   7   7   7        6.64        8.69      1.78 o 
   0   0   8     8869.01     7449.60     88.16 o 
   2   0   8      738.94      761.41     46.37 o 
   4   0   8      341.27      374.71      3.78 o 
   6   0   8       50.90       55.51      3.19 o 
   8   0   8        1.82        3.39      1.60 o 
  10   0   8      229.14      247.14      7.03 o 
  12   0   8      110.13      125.24      8.35 o 
  14   0   8        1.04        5.13      1.65 o 
  16   0   8        0.36        3.54      5.33 o 
   0   1   8     2857.52     2978.96     14.07 o 
   1   1   8     4823.15     4741.50     22.08 o 
   2   1   8     1514.54     1510.63      5.30 o 
   3   1   8      254.02      240.36      2.57 o 
   4   1   8      254.57      287.52      3.47 o 
   5   1   8      758.92      886.52      5.81 o 
   6   1   8     2574.40     2727.89     15.27 o 
   7   1   8      360.06      402.99      4.12 o 
   8   1   8       55.52       65.69      3.98 o 
   9   1   8       36.90       42.84      2.71 o 
  10   1   8      102.62       79.57      4.62 o 
  11   1   8       51.02       40.57      3.10 o 
  12   1   8      252.49      251.16      5.96 o 
  13   1   8       16.52       21.06      1.83 o 
  14   1   8       13.89       10.25      1.88 o 
  15   1   8        2.59        6.41      1.37 o 
  16   1   8       19.16       13.09      3.27 o 
   0   2   8     8085.00     7914.23     28.92 o 
   1   2   8      172.44      157.03      2.77 o 
   2   2   8      535.07      567.43      4.74 o 
   3   2   8      191.12      198.14      3.25 o 
   4   2   8      723.24      710.30      5.11 o 
   5   2   8      112.33       88.85      2.93 o 
   6   2   8       15.17       11.69      1.41 o 
   7   2   8      165.24      154.95      3.42 o 
   8   2   8       17.13       14.65      1.15 o 
   9   2   8      220.12      249.41      4.23 o 
  10   2   8      458.94      493.40      6.26 o 
  11   2   8       45.93       37.53      2.54 o 
  12   2   8       26.43       24.13      2.07 o 
  13   2   8       25.61       25.96      2.96 o 
  14   2   8        2.51        7.14      1.67 o 
  15   2   8       10.24       18.51      2.92 o 
   0   3   8        9.18        5.92      1.79 o 
   1   3   8      196.63      218.12      3.23 o 
   2   3   8     1466.19     1635.67     10.75 o 
   3   3   8      159.20      137.33      3.11 o 
   4   3   8        2.85        4.07      1.17 o 
   5   3   8        4.67        7.14      1.13 o 
   6   3   8        5.77        9.69      1.24 o 
   7   3   8      106.56      114.35      4.68 o 
   8   3   8      791.89      882.63      8.33 o 
   9   3   8      362.59      354.31     10.06 o 
  10   3   8        4.11        1.01      1.50 o 
  11   3   8       12.32        8.58      1.27 o 
  12   3   8       10.53        8.16      1.61 o 
  13   3   8        0.64        1.17      1.21 o 
  14   3   8        2.14        4.20      2.07 o 
  15   3   8       10.06        8.33      2.39 o 
   0   4   8      838.06      817.34      7.94 o 
   1   4   8      303.47      282.30      3.60 o 
   2   4   8       13.16       12.22      1.41 o 
   3   4   8      126.06      134.68      3.11 o 
   4   4   8      977.87      931.77      9.61 o 
   5   4   8      183.35      194.79      5.20 o 
   6   4   8       55.65       46.46      2.95 o 
   7   4   8      245.23      269.41      5.65 o 
   8   4   8      130.59      120.01      5.26 o 
   9   4   8       46.12       40.68      3.35 o 
  10   4   8        8.35        9.09      1.33 o 
  11   4   8       11.78        7.79      1.56 o 
  12   4   8        0.71        4.74      1.13 o 
  13   4   8       32.33       28.72      2.85 o 
  14   4   8       16.27       20.12      3.24 o 
   0   5   8       84.61      102.10      4.75 o 
   1   5   8      335.22      334.64      4.53 o 
   2   5   8       31.38       24.92      1.70 o 
   3   5   8       36.09       33.80      2.19 o 
   4   5   8       26.91       36.13      2.32 o 
   5   5   8       13.56       11.94      1.68 o 
   6   5   8       18.84       23.25      2.28 o 
   7   5   8       13.86       10.15      1.35 o 
   8   5   8       42.11       33.84      3.54 o 
   9   5   8       22.41       12.99      1.58 o 
  10   5   8        2.15        0.84      1.46 o 
  11   5   8        9.33        7.92      1.62 o 
  12   5   8        2.86        6.96      1.68 o 
   0   6   8      105.56      108.78      5.26 o 
   1   6   8      131.01      139.03      5.10 o 
   2   6   8       35.47       31.07      2.10 o 
   3   6   8        7.11        7.31      1.37 o 
   4   6   8      105.64      112.38      4.68 o 
   5   6   8        7.35        6.09      1.19 o 
   6   6   8        3.19        2.17      1.54 o 
   7   6   8        2.31        4.07      1.32 o 
   8   6   8        5.99        9.91      1.54 o 
   9   6   8        3.24        5.55      1.90 o 
  10   6   8        3.44        4.73      1.49 o 
   0   7   8       99.18      100.80      5.77 o 
   1   7   8        5.91        3.86      0.96 o 
   2   7   8       41.45       43.34      3.01 o 
   3   7   8       31.70       29.59      2.64 o 
   4   7   8        5.35        2.87      1.45 o 
   5   7   8        1.39        1.42      1.84 o 
   6   7   8        5.87        6.03      1.75 o 
   4   0   9       62.15       79.66      2.65 o 
   6   0   9        7.01        8.77      1.10 o 
   8   0   9      656.71      676.07      7.69 o 
  10   0   9      113.34      123.63      5.76 o 
  12   0   9      329.31      297.03     10.73 o 
  14   0   9        6.24        8.13      2.05 o 
  16   0   9       20.80       26.50      7.33 o 
   1   1   9     2705.52     2470.37     12.01 o 
   2   1   9       77.42       84.85      1.87 o 
   3   1   9     1346.37     1201.80      5.78 o 
   4   1   9       54.69       60.24      3.67 o 
   5   1   9      337.81      398.96      4.44 o 
   6   1   9       12.79       14.77      1.69 o 
   7   1   9      141.40      147.94      3.22 o 
   8   1   9       47.45       71.11      3.80 o 
   9   1   9        3.13        2.61      0.84 o 
  10   1   9      317.41      308.07      5.16 o 
  11   1   9      175.94      168.82      6.29 o 
  12   1   9        1.96        1.86      1.18 o 
  13   1   9        5.33        4.53      1.64 o 
  14   1   9       89.93       89.79      5.24 o 
  15   1   9        9.93        7.37      1.38 o 
  16   1   9       20.50       20.86      4.12 o 
   1   2   9      753.00      729.52      5.41 o 
   2   2   9      332.51      405.21      3.31 o 
   3   2   9      208.51      236.59      3.61 o 
   4   2   9      369.76      421.75      5.04 o 
   5   2   9      649.33      631.96      4.54 o 
   6   2   9     1020.92     1000.31      8.17 o 
   7   2   9       73.49       65.82      3.03 o 
   8   2   9      503.06      494.54      5.95 o 
   9   2   9      197.26      211.56      3.72 o 
  10   2   9       15.39       13.71      1.62 o 
  11   2   9        3.57        3.99      0.87 o 
  12   2   9        4.29        4.65      1.00 o 
  13   2   9       55.82       52.21      3.47 o 
  14   2   9       24.40       31.23      3.43 o 
  15   2   9        5.56        6.23      1.74 o 
   1   3   9       20.78       23.99      1.73 o 
   2   3   9     1397.27     1354.71     12.70 o 
   3   3   9      120.03      110.55      4.63 o 
   4   3   9       84.30       73.70      2.68 o 
   5   3   9       32.92       21.10      1.67 o 
   6   3   9        3.50        3.76      0.94 o 
   7   3   9       26.32       30.79      2.43 o 
   8   3   9      206.57      186.15      5.15 o 
   9   3   9      576.59      609.74      7.68 o 
  10   3   9       29.35       35.10      2.53 o 
  11   3   9       71.35       78.07      3.77 o 
  12   3   9       38.16       37.29      3.33 o 
  13   3   9        0.88        1.33      2.59 o 
  14   3   9       11.20       10.04      2.24 o 
  15   3   9       13.70       11.89      2.32 o 
   1   4   9      320.41      328.79      4.28 o 
   2   4   9       97.29      102.95      3.52 o 
   3   4   9      252.32      261.29      4.87 o 
   4   4   9       92.00       88.38      4.03 o 
   5   4   9       63.64       63.00      3.04 o 
   6   4   9      188.31      182.87      4.36 o 
   7   4   9      342.22      376.61      6.35 o 
   8   4   9        6.00        9.80      1.68 o 
   9   4   9       58.92       65.69      3.99 o 
  10   4   9       16.52        9.61      1.35 o 
  11   4   9        0.81        1.40      1.31 o 
  12   4   9       33.88       33.54      3.10 o 
  13   4   9        2.18        6.56      1.92 o 
  14   4   9       10.82       13.47      2.58 o 
   1   5   9      393.73      434.88      5.16 o 
   2   5   9       74.50       82.32      2.93 o 
   3   5   9       95.02       96.30      3.15 o 
   4   5   9      146.08      129.61      4.60 o 
   5   5   9       37.42       30.71      2.48 o 
   6   5   9       11.57        9.37      1.80 o 
   7   5   9        4.58        4.97      1.52 o 
   8   5   9        9.32        5.49      1.42 o 
   9   5   9        7.04        8.28      1.48 o 
  10   5   9        1.25        2.36      1.55 o 
  11   5   9        4.19        4.21      1.49 o 
  12   5   9        0.65        3.08      1.64 o 
   1   6   9       65.26       63.95      2.97 o 
   2   6   9       12.30       12.06      1.69 o 
   3   6   9       57.46       59.18      3.21 o 
   4   6   9       33.86       32.66      2.23 o 
   5   6   9       19.91       19.17      1.82 o 
   6   6   9       46.38       40.95      2.51 o 
   7   6   9        5.78        4.87      1.18 o 
   8   6   9        4.19        4.27      1.58 o 
   9   6   9        5.69        7.95      1.70 o 
  10   6   9        0.33        3.90      1.69 o 
   1   7   9        0.39        2.37      1.60 o 
   2   7   9        3.43        2.18      1.12 o 
   3   7   9        1.36        4.25      1.43 o 
   4   7   9       63.47       71.24      4.12 o 
   5   7   9        5.77        5.39      1.21 o 
   6   7   9       15.11       11.59      1.91 o 
   0   0  10       56.73       66.26      2.84 o 
   2   0  10       40.73       26.24      1.81 o 
   4   0  10     4299.04     4706.61     24.59 o 
   6   0  10      748.21      921.94      9.63 o 
   8   0  10      138.40      172.89      9.27 o 
  10   0  10        2.18        6.42      2.80 o 
  12   0  10      336.68      363.77      8.04 o 
  14   0  10      222.82      220.13     15.68 o 
  16   0  10       23.77       15.73      3.93 o 
   0   1  10      805.39      580.89      6.00 o 
   1   1  10     1033.57     1014.37      5.96 o 
   2   1  10      271.63      297.02      3.14 o 
   3   1  10     2995.24     2894.21     18.73 o 
   4   1  10     1312.01     1490.89     13.55 o 
   5   1  10      292.29      292.88      3.67 o 
   6   1  10      128.81      123.70      4.04 o 
   7   1  10        0.90        3.82      0.94 o 
   8   1  10       39.54       32.33      1.92 o 
   9   1  10       10.88       12.55      1.35 o 
  10   1  10        4.40        3.43      1.53 o 
  11   1  10      131.29      106.30      5.40 o 
  12   1  10       31.90       28.68      2.51 o 
  13   1  10       31.51       31.70      2.66 o 
  14   1  10      149.67      142.19      7.72 o 
  15   1  10        8.38        5.53      1.30 o 
  16   1  10        1.09        3.21      1.32 o 
   0   2  10      368.42      304.57      5.50 o 
   1   2  10      820.02      965.52      8.29 o 
   2   2  10      471.61      513.07      5.42 o 
   3   2  10      492.21      506.08      4.33 o 
   4   2  10      212.11      244.45      3.28 o 
   5   2  10      305.29      345.92      3.68 o 
   6   2  10      388.81      444.39      5.62 o 
   7   2  10      243.18      178.75      4.85 o 
   8   2  10      317.32      333.34      4.47 o 
   9   2  10      527.06      581.30      5.16 o 
  10   2  10      118.62      117.60      4.05 o 
  11   2  10        9.57        6.56      1.16 o 
  12   2  10       14.75        7.18      1.21 o 
  13   2  10       28.12       24.06      2.95 o 
  14   2  10       20.14       14.83      1.83 o 
  15   2  10        5.05        8.19      2.16 o 
   0   3  10     1331.25     1644.37     30.64 o 
   1   3  10      128.58      155.18      4.39 o 
   2   3  10        0.74        3.97      3.40 o 
   3   3  10       19.14       22.33      2.19 o 
   4   3  10       55.60       56.11      2.86 o 
   5   3  10       32.15       33.48      1.98 o 
   6   3  10       34.21       43.55      2.58 o 
   7   3  10      520.99      531.46      9.04 o 
   8   3  10       64.00       63.01      4.07 o 
   9   3  10      125.53      133.77      5.47 o 
  10   3  10        8.46        7.26      1.62 o 
  11   3  10       33.16       30.75      2.69 o 
  12   3  10       56.78       57.32      4.72 o 
  13   3  10        6.85        8.01      2.56 o 
  14   3  10       17.23       15.01      2.14 o 
   0   4  10       45.09       32.23      3.46 o 
   1   4  10      374.72      351.01      4.75 o 
   2   4  10      168.32      140.98      4.28 o 
   3   4  10      266.77      301.46      5.16 o 
   4   4  10      526.65      479.76      6.17 o 
   5   4  10        4.40        6.85      1.66 o 
   6   4  10        8.92       15.53      1.78 o 
   7   4  10       57.67       60.02      3.88 o 
   8   4  10        7.93        5.42      1.34 o 
   9   4  10       29.36       33.51      2.74 o 
  10   4  10        3.63        2.87      1.03 o 
  11   4  10        8.65        6.75      1.83 o 
  12   4  10        5.90        6.11      1.48 o 
  13   4  10        1.07        0.60      1.46 o 
   0   5  10       28.07       30.93      2.38 o 
   1   5  10       41.28       46.94      2.55 o 
   2   5  10       49.17       37.56      2.56 o 
   3   5  10       35.03       41.71      2.37 o 
   4   5  10       84.52       94.64      3.53 o 
   5   5  10      162.88      154.78      5.76 o 
   6   5  10      135.26      132.62      5.50 o 
   7   5  10        1.20        1.28      1.57 o 
   8   5  10        4.02        5.96      1.31 o 
   9   5  10        2.47        4.59      1.18 o 
  10   5  10       41.78       42.79      3.18 o 
  11   5  10        0.73        2.95      1.98 o 
  12   5  10       32.44       36.85      3.81 o 
   0   6  10        1.77        7.12      1.66 o 
   1   6  10       27.19       28.99      2.14 o 
   2   6  10       98.58      104.05      4.49 o 
   3   6  10       64.22       71.63      3.81 o 
   4   6  10        2.11        3.43      1.49 o 
   5   6  10       13.52       11.77      1.33 o 
   6   6  10        4.25        4.81      1.47 o 
   7   6  10       14.72       16.81      1.89 o 
   8   6  10        2.09        4.02      1.36 o 
   9   6  10       15.75       11.52      1.59 o 
  10   6  10        5.56        6.83      2.56 o 
   0   7  10       39.45       29.75      4.20 o 
   1   7  10       11.54        8.73      1.43 o 
   2   7  10        2.37        0.88      1.34 o 
   3   7  10        4.19        8.08      1.55 o 
   4   7  10       16.56       18.98      3.09 o 
   5   7  10        7.74        8.81      2.08 o 
   6   7  10       11.51       10.87      2.39 o 
   2   0  11      182.42      178.24      4.61 o 
   4   0  11     7845.78     8552.76     72.70 o 
   6   0  11       52.70       58.01      4.81 o 
   8   0  11       26.84       17.05      2.15 o 
  10   0  11        8.03        5.27      1.29 o 
  12   0  11       21.08       19.43      1.97 o 
  14   0  11      293.20      352.31     15.20 o 
  16   0  11        1.80        1.63      4.78 o 
   1   1  11       58.96       57.21      2.48 o 
   2   1  11      793.90      983.81      5.53 o 
   3   1  11      629.61      645.40      4.93 o 
   4   1  11     4724.53     5037.44     22.51 o 
   5   1  11      871.52     1019.12      7.12 o 
   6   1  11     1119.97     1297.77      8.67 o 
   7   1  11       28.77       38.83      2.75 o 
   8   1  11      801.02      823.58     10.94 o 
   9   1  11       38.63       33.11      2.13 o 
  10   1  11        4.97        4.94      0.94 o 
  11   1  11      116.49      102.26      6.90 o 
  12   1  11        1.27        0.97      1.32 o 
  13   1  11       19.80       17.43      2.35 o 
  14   1  11       37.75       39.80      3.38 o 
  15   1  11        0.19        2.84      2.56 o 
  16   1  11        5.48        6.77      1.90 o 
   1   2  11      638.04      759.92      6.10 o 
   2   2  11     1956.72     2123.50     11.09 o 
   3   2  11     1074.59     1233.61      7.08 o 
   4   2  11     3984.31     4117.40     23.21 o 
   5   2  11      154.72      111.48      2.49 o 
   6   2  11      965.13      987.63     10.75 o 
   7   2  11      161.82      120.62      3.01 o 
   8   2  11       78.07       70.60      3.24 o 
   9   2  11      232.75      254.40      7.02 o 
  10   2  11       94.36       99.26      4.37 o 
  11   2  11        8.62        6.42      1.70 o 
  12   2  11        1.27        1.54      2.04 o 
  13   2  11        5.68        6.21      1.83 o 
  14   2  11        1.21        1.30      2.22 o 
  15   2  11       32.28       42.80      5.13 o 
   1   3  11      112.35      170.23      3.37 o 
   2   3  11      197.68      124.76      4.11 o 
   3   3  11       10.57        7.84      1.92 o 
   4   3  11       24.94       27.14      2.04 o 
   5   3  11       73.22       75.16      2.58 o 
   6   3  11      765.40      785.15      9.43 o 
   7   3  11      969.56     1053.40     11.73 o 
   8   3  11      283.18      306.84      6.36 o 
   9   3  11       19.63       17.86      1.81 o 
  10   3  11       34.13       39.36      2.86 o 
  11   3  11       41.06       41.57      4.45 o 
  12   3  11        7.69        8.37      1.76 o 
  13   3  11        3.96        3.18      2.51 o 
  14   3  11        6.20        7.91      2.70 o 
   1   4  11      184.96      196.06      5.37 o 
   2   4  11        9.19       10.43      1.58 o 
   3   4  11        6.83        8.00      1.40 o 
   4   4  11       84.93      100.35      4.15 o 
   5   4  11        1.42        3.00      1.65 o 
   6   4  11       14.32       19.81      2.31 o 
   7   4  11       58.31       53.13      3.14 o 
   8   4  11       46.23       58.80      3.78 o 
   9   4  11       18.96       17.83      1.95 o 
  10   4  11        6.33        5.98      1.21 o 
  11   4  11        4.89        5.46      1.05 o 
  12   4  11       26.52       25.56      2.49 o 
  13   4  11        4.23        3.26      2.06 o 
   1   5  11       89.47       81.11      3.00 o 
   2   5  11        8.75        4.93      0.97 o 
   3   5  11      113.49      106.23      3.77 o 
   4   5  11       18.41       18.94      1.64 o 
   5   5  11       41.62       46.67      2.92 o 
   6   5  11       65.82       70.05      3.84 o 
   7   5  11        3.13        3.67      1.22 o 
   8   5  11       52.42       56.18      3.55 o 
   9   5  11       21.07       21.83      2.22 o 
  10   5  11        0.13        1.00      1.44 o 
  11   5  11        3.37        3.05      2.54 o 
  12   5  11        5.87       11.69      2.34 o 
   1   6  11        2.67        1.93      1.17 o 
   2   6  11       43.67       46.43      2.53 o 
   3   6  11       16.97       16.32      1.82 o 
   4   6  11       26.26       32.53      2.44 o 
   5   6  11        7.37        6.43      1.44 o 
   6   6  11        9.94        9.36      1.91 o 
   7   6  11        8.70        7.48      1.17 o 
   8   6  11        2.66        3.79      1.63 o 
   9   6  11       15.52       13.37      1.84 o 
   1   7  11       20.22       20.96      2.88 o 
   2   7  11       47.97       62.25      3.66 o 
   3   7  11       15.05       12.18      1.68 o 
   4   7  11        2.40        4.67      1.36 o 
   5   7  11        2.17        1.72      1.84 o 
   6   7  11        0.35       -1.30      3.34 o 
   0   0  12       88.92      108.99      4.24 o 
   2   0  12     1853.47     1794.68     13.44 o 
   4   0  12     5906.78     6489.12     66.59 o 
   6   0  12      408.97      499.16      7.54 o 
   8   0  12        1.71        1.99      3.89 o 
  10   0  12      178.70      120.47     11.24 o 
  12   0  12        6.48        7.05      1.54 o 
  14   0  12      259.07      329.50     12.23 o 
  16   0  12        8.22        7.64      3.19 o 
   0   1  12      816.88      724.91      9.56 o 
   1   1  12      857.66      853.16      6.52 o 
   2   1  12        5.26        4.86      1.12 o 
   3   1  12      850.73      883.80      7.65 o 
   4   1  12      215.32      204.28      3.72 o 
   5   1  12      584.06      595.05      4.84 o 
   6   1  12      240.89      261.00      5.17 o 
   7   1  12       56.82       45.01      2.72 o 
   8   1  12      258.62      251.56      5.62 o 
   9   1  12       21.67       18.51      1.88 o 
  10   1  12       64.84       66.59      3.79 o 
  11   1  12       18.49       22.80      1.84 o 
  12   1  12        3.28        4.65      1.00 o 
  13   1  12       20.15       15.68      1.87 o 
  14   1  12       24.66       27.49      3.17 o 
  15   1  12        6.35       13.18      2.97 o 
   0   2  12     1632.54     1766.20     32.09 o 
   1   2  12      222.40      299.15      4.17 o 
   2   2  12      154.24      107.23      2.44 o 
   3   2  12      365.06      466.52      4.57 o 
   4   2  12     1030.55     1176.37     10.06 o 
   5   2  12      278.87      277.26      4.70 o 
   6   2  12       81.04       67.59      2.54 o 
   7   2  12      137.42      129.16      4.24 o 
   8   2  12      155.37      169.15      4.20 o 
   9   2  12       20.93       22.17      1.61 o 
  10   2  12      151.51      155.21      4.19 o 
  11   2  12       29.40       27.24      2.02 o 
  12   2  12       37.67       35.43      3.31 o 
  13   2  12        9.66        7.19      1.20 o 
  14   2  12        5.60        6.29      1.70 o 
  15   2  12       19.29       20.81      3.53 o 
   0   3  12       60.60       66.75      3.99 o 
   2   3  12        4.12       10.86      1.77 o 
   3   3  12        4.15        2.24      1.17 o 
   4   3  12      178.26      180.86      4.56 o 
   5   3  12       26.33       24.64      1.82 o 
   6   3  12        4.44        8.95      1.86 o 
   7   3  12      750.51      821.47     15.41 o 
   8   3  12      602.75      619.47      6.70 o 
   9   3  12        5.29        5.04      1.31 o 
  10   3  12       30.57       28.91      2.57 o 
  11   3  12       37.51       46.73      3.19 o 
  12   3  12       14.05       12.20      1.95 o 
  13   3  12        1.89        4.66      1.19 o 
  14   3  12       29.62       36.68      4.12 o 
   0   4  12      106.81      148.07      8.80 o 
   1   4  12       56.73       72.44      4.26 o 
   2   4  12       54.49       56.94      3.14 o 
   3   4  12      329.87      363.16      6.94 o 
   4   4  12       59.77       80.12      3.09 o 
   5   4  12       27.16       20.61      3.20 o 
   6   4  12      195.03      224.02      4.93 o 
   7   4  12      206.48      215.43      7.77 o 
   8   4  12       12.33        6.41      1.55 o 
   9   4  12        0.15       -0.01      1.34 o 
  10   4  12       12.57        8.44      1.60 o 
  11   4  12        3.33        4.52      1.59 o 
  12   4  12        8.25        9.13      1.51 o 
  13   4  12        2.93        2.70      2.15 o 
   0   5  12      358.67      392.22      9.43 o 
   1   5  12       76.16       77.66      2.94 o 
   2   5  12       89.05       79.95      3.26 o 
   3   5  12      140.76      132.95      3.72 o 
   4   5  12       70.70       77.78      3.66 o 
   5   5  12       38.26       34.79      2.51 o 
   6   5  12      115.59      128.96      4.48 o 
   7   5  12       18.23       17.19      1.89 o 
   8   5  12        3.27        3.99      1.25 o 
   9   5  12       16.99       15.43      1.99 o 
  10   5  12        4.82        6.49      1.23 o 
  11   5  12        1.61        4.01      1.52 o 
   0   6  12       41.75       42.66      4.15 o 
   1   6  12       19.76       19.81      1.96 o 
   2   6  12        8.33        7.12      1.56 o 
   3   6  12        5.39        6.66      1.65 o 
   4   6  12       11.48        9.84      1.72 o 
   5   6  12       48.70       42.10      2.96 o 
   6   6  12        6.34        6.75      1.18 o 
   7   6  12        7.09        9.55      1.70 o 
   8   6  12        1.39        5.22      1.62 o 
   9   6  12       11.71       11.23      1.91 o 
   0   7  12       21.13       35.57      4.54 o 
   1   7  12        7.48        5.80      2.10 o 
   2   7  12        5.11        5.10      1.05 o 
   3   7  12        0.83        3.35      1.38 o 
   4   7  12       36.62       40.28      3.44 o 
   5   7  12        2.84        3.76      1.73 o 
   2   0  13      114.63      164.81      7.44 o 
   4   0  13       74.59      122.33      3.83 o 
   6   0  13       13.54       12.37      1.74 o 
   8   0  13       76.81       84.83      8.35 o 
  10   0  13        1.67       -0.11      1.27 o 
  12   0  13        7.96        6.01      1.89 o 
  14   0  13       10.53        2.94      3.25 o 
   1   1  13     2565.36     2568.85     21.39 o 
   2   1  13     1347.26     1378.52      8.79 o 
   3   1  13     2566.03     2774.99     12.99 o 
   4   1  13      255.42      235.33      3.76 o 
   5   1  13       10.80        2.74      2.40 o 
   6   1  13      953.84      998.01      8.86 o 
   7   1  13      377.01      355.21      5.22 o 
   8   1  13       92.68       90.39      4.46 o 
   9   1  13       17.81       26.30      2.32 o 
  10   1  13      153.87      123.39      4.91 o 
  11   1  13        3.02        2.31      0.88 o 
  12   1  13       27.61       24.69      2.04 o 
  13   1  13       21.27       15.67      1.72 o 
  14   1  13       31.93       33.85      3.14 o 
  15   1  13       55.03       55.57      5.65 o 
   1   2  13      112.69      124.40      2.91 o 
   2   2  13        2.94        3.44      1.76 o 
   3   2  13       36.05       53.41      2.02 o 
   4   2  13     1151.39     1098.85      8.69 o 
   5   2  13       71.10       59.69      2.75 o 
   6   2  13        3.22        4.28      0.85 o 
   7   2  13      842.28      886.41      6.90 o 
   8   2  13      306.45      324.51      6.61 o 
   9   2  13        3.61        2.50      1.25 o 
  10   2  13       40.37       33.46      1.96 o 
  11   2  13       69.04       58.65      4.51 o 
  12   2  13      164.75      159.40      7.18 o 
  13   2  13        2.85        1.24      2.08 o 
  14   2  13       33.44       33.20      4.14 o 
  15   2  13        1.44        2.36      1.62 o 
   1   3  13        4.67        2.72      1.11 o 
   2   3  13       11.31       11.96      2.55 o 
   3   3  13       40.62       45.25      3.26 o 
   4   3  13       33.30       36.59      3.16 o 
   5   3  13       68.11       74.25      2.79 o 
   6   3  13        4.58        7.75      1.55 o 
   7   3  13      117.01      114.76      4.40 o 
   8   3  13      515.26      587.14      7.44 o 
   9   3  13       18.81       13.13      2.06 o 
  10   3  13        5.30        7.00      1.67 o 
  11   3  13        6.01        8.57      2.13 o 
  12   3  13        1.05        5.63      1.47 o 
  13   3  13        2.10        2.59      1.16 o 
  14   3  13        1.51        5.17      2.45 o 
   1   4  13      264.46      289.04      5.17 o 
   2   4  13      193.67      271.50      6.07 o 
   3   4  13      534.13      566.22      9.49 o 
   4   4  13      186.84      183.35      5.35 o 
   5   4  13       90.59       94.52      3.36 o 
   6   4  13      356.08      378.47      6.24 o 
   7   4  13       51.91       55.83      3.25 o 
   8   4  13       73.95       75.90      4.25 o 
   9   4  13       16.25       19.92      2.09 o 
  10   4  13        9.07       11.81      2.08 o 
  11   4  13        0.21        2.85      1.54 o 
  12   4  13       34.89       33.44      3.31 o 
  13   4  13       21.49       22.98      3.15 o 
   1   5  13       16.96       18.40      1.92 o 
   2   5  13        6.98        7.12      1.42 o 
   3   5  13       45.87       42.09      2.46 o 
   4   5  13       52.71       48.28      2.86 o 
   5   5  13       95.29       83.00      3.72 o 
   6   5  13       14.45       15.62      1.84 o 
   7   5  13       11.51       12.65      1.40 o 
   8   5  13       14.03       11.44      2.62 o 
   9   5  13        7.90        6.13      1.54 o 
  10   5  13        3.85        2.08      1.53 o 
  11   5  13        3.09        7.17      1.65 o 
   1   6  13       32.49       34.12      2.58 o 
   2   6  13       45.58       38.56      2.53 o 
   3   6  13        4.92        2.64      1.68 o 
   4   6  13        1.07        1.76      1.61 o 
   5   6  13       29.95       26.46      2.66 o 
   6   6  13        0.07        1.49      1.40 o 
   7   6  13        4.85        5.32      1.82 o 
   8   6  13        0.17        1.86      1.41 o 
   9   6  13        6.23       10.46      2.21 o 
   1   7  13        8.38        6.40      1.72 o 
   2   7  13       41.34       42.31      3.22 o 
   3   7  13        7.64        8.89      2.04 o 
   4   7  13       34.72       32.10      3.12 o 
   5   7  13        8.12       10.89      4.33 o 
   0   0  14      145.48       94.31      6.02 o 
   2   0  14      212.93      142.54      3.88 o 
   4   0  14      114.56      106.14      5.54 o 
   6   0  14      308.97      295.92      6.64 o 
   8   0  14       25.17       22.49      4.03 o 
  10   0  14       40.63       26.58      3.27 o 
  12   0  14        0.42        3.30      1.89 o 
  14   0  14        6.98        5.66      2.55 o 
   0   1  14     2914.07     3474.10     34.90 o 
   1   1  14     1633.64     1583.47     19.17 o 
   2   1  14      591.64      588.04      5.76 o 
   3   1  14     2550.11     2614.73     17.85 o 
   4   1  14     1906.16     2241.47     12.48 o 
   5   1  14      227.74      250.61      3.92 o 
   6   1  14        2.10        2.35      1.45 o 
   7   1  14      293.62      294.55      4.94 o 
   8   1  14      370.99      412.57      6.03 o 
   9   1  14       65.58       60.35      2.76 o 
  10   1  14      136.63      126.25      4.78 o 
  11   1  14        6.37        3.78      1.21 o 
  12   1  14        9.80        8.30      1.38 o 
  13   1  14        1.56        2.00      1.24 o 
  14   1  14       12.65        8.92      2.02 o 
  15   1  14       30.76       30.43      3.45 o 
   0   2  14     1014.10     1224.39     15.70 o 
   1   2  14       43.25       46.03      2.66 o 
   2   2  14       14.70       10.83      1.73 o 
   3   2  14       53.85       69.90      2.36 o 
   4   2  14      317.19      290.93      5.11 o 
   5   2  14      103.59       93.29      3.49 o 
   6   2  14      115.79      117.45      4.75 o 
   7   2  14      541.44      544.95      7.02 o 
   8   2  14      442.49      486.53      6.94 o 
   9   2  14       25.97       24.34      2.17 o 
  10   2  14      106.49      112.72      6.04 o 
  11   2  14       53.90       61.99      4.10 o 
  12   2  14        6.52        8.77      1.58 o 
  13   2  14        1.01        2.88      1.40 o 
  14   2  14        4.67        4.46      2.25 o 
  15   2  14       13.60       16.09      3.24 o 
   0   3  14      188.10      184.13      8.53 o 
   1   3  14       15.18        9.15      1.44 o 
   2   3  14        0.29        1.65      1.68 o 
   3   3  14       94.66       89.94      4.33 o 
   4   3  14       49.96       43.87      3.11 o 
   5   3  14      113.67      105.50      3.49 o 
   6   3  14      873.29      897.69     11.93 o 
   7   3  14      149.94      139.20      5.16 o 
   8   3  14      233.89      256.43      6.69 o 
   9   3  14        2.57        3.77      1.82 o 
  10   3  14        0.86        1.67      1.33 o 
  11   3  14        3.31        2.63      1.73 o 
  12   3  14        4.86        6.25      1.44 o 
  13   3  14        5.86        5.68      1.26 o 
  14   3  14        0.47        4.50      1.78 o 
   0   4  14       16.56       29.23      5.16 o 
   1   4  14      274.22      286.31      7.97 o 
   2   4  14      148.14      183.12      7.77 o 
   3   4  14      161.43      168.33      4.87 o 
   4   4  14        1.61        3.40      1.24 o 
   5   4  14      125.15      114.94      3.78 o 
   6   4  14      147.40      172.12      6.04 o 
   7   4  14       20.70       22.42      2.31 o 
   8   4  14       33.03       27.38      3.26 o 
   9   4  14       12.22       12.91      2.30 o 
  10   4  14        8.63        5.03      1.66 o 
  11   4  14       16.97       19.11      2.39 o 
  12   4  14       14.43       10.66      2.14 o 
  13   4  14        9.82       11.00      1.71 o 
   0   5  14      231.51      227.86     10.26 o 
   1   5  14       33.25       26.29      2.35 o 
   2   5  14       12.62       14.22      2.40 o 
   3   5  14       39.54       44.94      2.45 o 
   4   5  14       32.64       32.88      2.87 o 
   5   5  14       19.38       20.88      2.68 o 
   6   5  14        1.30        3.47      1.18 o 
   7   5  14        2.20        6.40      1.69 o 
   8   5  14        1.04        1.87      1.57 o 
   9   5  14        1.85        1.68      1.63 o 
  10   5  14       14.90       15.00      2.04 o 
  11   5  14       12.22       18.96      2.40 o 
   0   6  14        0.48        3.04      1.64 o 
   1   6  14        7.01        8.25      1.70 o 
   2   6  14       32.38       24.95      2.41 o 
   3   6  14       16.28       13.22      1.89 o 
   4   6  14       34.76       42.32      2.82 o 
   5   6  14        4.20        2.95      1.54 o 
   6   6  14       24.47       24.58      4.33 o 
   7   6  14        1.15        4.12      1.82 o 
   8   6  14       11.23       17.53      2.09 o 
   0   7  14       43.40       39.88      7.39 o 
   1   7  14       19.26       20.01      2.73 o 
   2   7  14       25.09       37.99      2.85 o 
   3   7  14        5.44        6.49      1.70 o 
   4   7  14       16.65       12.01      2.28 o 
   2   0  15       39.72       23.08      2.34 o 
   4   0  15        6.19        6.06      1.74 o 
   6   0  15      277.49      260.43      7.33 o 
   8   0  15      468.61      630.91      9.48 o 
  10   0  15      427.90      427.13     11.51 o 
  12   0  15       17.14       18.49      2.99 o 
  14   0  15       35.00       42.47      7.04 o 
   1   1  15       88.79       65.71      3.41 o 
   2   1  15       42.26       71.42      3.23 o 
   3   1  15     1265.13     1295.08     12.26 o 
   4   1  15       27.62       22.43      1.88 o 
   5   1  15      181.44      207.20      4.15 o 
   6   1  15        2.89        2.88      1.23 o 
   7   1  15        4.89        4.04      1.43 o 
   8   1  15      284.13      305.89      6.01 o 
   9   1  15       45.19       45.49      2.94 o 
  10   1  15       18.27       16.66      3.05 o 
  11   1  15        1.84        4.15      2.21 o 
  12   1  15       23.46       20.85      1.94 o 
  13   1  15        5.79        6.60      1.27 o 
  14   1  15       42.55       55.73      4.37 o 
  15   1  15        7.47       11.43      2.39 o 
   1   2  15      220.58      280.48      4.45 o 
   2   2  15      227.51      255.38      4.28 o 
   3   2  15      161.33      188.18      3.84 o 
   4   2  15        5.11        3.37      0.94 o 
   5   2  15      212.88      165.39      4.55 o 
   6   2  15      139.89      118.75      3.70 o 
   7   2  15      112.82      107.37      5.92 o 
   8   2  15       76.82       77.11      3.34 o 
   9   2  15       76.00       55.96      3.21 o 
  10   2  15       59.32       50.55      4.26 o 
  11   2  15       11.03        6.59      1.75 o 
  12   2  15       22.35       29.46      3.08 o 
  13   2  15        8.03       10.88      1.93 o 
  14   2  15        0.04       -0.54      1.53 o 
   1   3  15       71.73       81.18      2.99 o 
   2   3  15      122.04      146.99      5.67 o 
   3   3  15       69.40       59.89      4.32 o 
   4   3  15       44.12       33.43      3.64 o 
   5   3  15      182.04      176.10      5.28 o 
   6   3  15       37.79       44.81      3.46 o 
   7   3  15      230.04      261.39      6.63 o 
   8   3  15       12.73       10.67      1.59 o 
   9   3  15        0.76        1.68      1.84 o 
  10   3  15        1.07        4.23      1.22 o 
  11   3  15       30.87       33.89      3.11 o 
  12   3  15       13.24        9.99      1.61 o 
  13   3  15       18.07       16.26      2.21 o 
  14   3  15        2.23        2.34      2.20 o 
   1   4  15      159.46      153.26      4.71 o 
   2   4  15      349.04      334.97      5.65 o 
   3   4  15       24.17       29.60      4.00 o 
   4   4  15       60.24       58.06      3.59 o 
   5   4  15      292.13      295.20      4.67 o 
   6   4  15      104.55      115.65      5.09 o 
   7   4  15       37.51       46.65      3.38 o 
   8   4  15        7.60        4.49      1.73 o 
   9   4  15        8.05        7.66      1.79 o 
  10   4  15       68.60       61.09      3.91 o 
  11   4  15       33.63       36.23      3.05 o 
  12   4  15       12.03       11.35      1.72 o 
   1   5  15       23.51       24.91      2.59 o 
   2   5  15        7.46        9.93      1.73 o 
   3   5  15      117.74      125.74      6.26 o 
   4   5  15        5.82        4.96      1.62 o 
   5   5  15        6.50        8.37      1.59 o 
   6   5  15        1.82        4.66      1.23 o 
   7   5  15        6.98        6.55      1.84 o 
   8   5  15       34.97       45.64      3.35 o 
   9   5  15        0.16        3.32      1.17 o 
  10   5  15        1.09        3.14      1.34 o 
  11   5  15        8.91        8.88      1.75 o 
   1   6  15       10.13       14.00      1.90 o 
   2   6  15        1.66        2.40      1.78 o 
   3   6  15        6.33        5.28      1.85 o 
   4   6  15        3.64        5.03      1.58 o 
   5   6  15        7.13        7.92      1.94 o 
   6   6  15        4.81        3.50      1.64 o 
   7   6  15       10.24        5.75      1.65 o 
   8   6  15        0.20        2.27      1.63 o 
   1   7  15        9.24        5.64      2.07 o 
   2   7  15       13.00        8.41      1.55 o 
   3   7  15        1.80        5.52      1.82 o 
   0   0  16     1124.52     1212.13     21.38 o 
   2   0  16      103.99       93.00      4.00 o 
   4   0  16       75.35       75.26      4.54 o 
   6   0  16       30.95       26.67      2.54 o 
   8   0  16      282.10      316.87      8.73 o 
  10   0  16      302.49      251.10     16.38 o 
  12   0  16        7.06        5.98      1.69 o 
  14   0  16       14.57       13.07      5.51 o 
   0   1  16      427.94      447.48      7.26 o 
   1   1  16      148.99      176.43      3.30 o 
   2   1  16       19.76       24.61      2.01 o 
   3   1  16      243.05      230.33      6.75 o 
   4   1  16       64.30       69.34      2.54 o 
   5   1  16       75.34       75.48      4.34 o 
   6   1  16      258.76      226.88      4.93 o 
   7   1  16      305.01      315.63      6.24 o 
   8   1  16       42.04       43.46      3.38 o 
   9   1  16       18.83       11.84      2.58 o 
  10   1  16       30.26       32.73      3.05 o 
  11   1  16        9.23        6.37      1.79 o 
  12   1  16       24.08       20.46      2.01 o 
  13   1  16       14.29       13.67      2.76 o 
  14   1  16       15.61       17.92      3.05 o 
  15   1  16       14.29       14.34      2.61 o 
   0   2  16      744.50      874.80     11.31 o 
   1   2  16      212.66      222.88      4.02 o 
   2   2  16      560.95      583.37      7.23 o 
   3   2  16      322.97      370.51      6.41 o 
   4   2  16      607.24      621.97      8.84 o 
   5   2  16      342.73      332.44      5.58 o 
   6   2  16      125.98      134.60      5.49 o 
   7   2  16      206.23      252.72      5.94 o 
   8   2  16        7.85        4.38      1.34 o 
   9   2  16       17.21       15.57      1.86 o 
  10   2  16        2.08        1.51      1.41 o 
  11   2  16        6.21        4.66      2.73 o 
  12   2  16        2.65        5.09      1.60 o 
  13   2  16       12.52       12.63      1.97 o 
  14   2  16        0.32        0.42      1.67 o 
   0   3  16      113.42      112.42      4.38 o 
   1   3  16       98.60       97.35      5.07 o 
   2   3  16      105.37      101.67      4.44 o 
   3   3  16       14.77       22.37      2.53 o 
   4   3  16      337.60      324.48      7.41 o 
   5   3  16      275.85      306.84     10.81 o 
   6   3  16      471.35      563.68      8.88 o 
   7   3  16      213.04      239.06      7.19 o 
   8   3  16       13.53        9.64      1.42 o 
   9   3  16        9.37        9.10      1.54 o 
  10   3  16       11.13       12.88      2.11 o 
  11   3  16       24.70       26.30      2.54 o 
  12   3  16        7.08        9.04      1.47 o 
  13   3  16       16.43       20.20      2.51 o 
   0   4  16       14.74        8.42      6.56 o 
   1   4  16       84.46       74.81      5.21 o 
   2   4  16       30.79       27.49      4.07 o 
   3   4  16       93.73       85.03      4.91 o 
   4   4  16       80.37       72.64      5.76 o 
   5   4  16      209.71      222.20      5.19 o 
   6   4  16      108.76      108.25      5.37 o 
   7   4  16       13.26       11.22      2.23 o 
   8   4  16       69.19       71.24      4.07 o 
   9   4  16       22.47       23.62      2.14 o 
  10   4  16        3.90        2.63      1.20 o 
  11   4  16        7.55        6.63      1.71 o 
  12   4  16       28.78       38.91      4.57 o 
   0   5  16        5.81        5.98      5.84 o 
   1   5  16       14.47       17.81      4.32 o 
   2   5  16       77.42       85.38      4.22 o 
   3   5  16       79.30       79.97      3.90 o 
   4   5  16        1.11        2.45      2.27 o 
   5   5  16       35.79       26.13      2.32 o 
   6   5  16       14.85       15.85      1.89 o 
   7   5  16        9.67       13.12      1.97 o 
   8   5  16        3.33        3.80      1.40 o 
   9   5  16        1.75        3.14      1.38 o 
  10   5  16        7.70        6.57      1.40 o 
   0   6  16        6.95        9.47      2.82 o 
   1   6  16       21.16       15.70      2.00 o 
   2   6  16        7.64        3.57      1.85 o 
   3   6  16        0.44        3.08      1.49 o 
   4   6  16       45.35       53.83      4.49 o 
   5   6  16       10.86        9.89      1.88 o 
   6   6  16        5.03        5.35      2.09 o 
   7   6  16       20.07       19.78      2.33 o 
   8   6  16        9.93       10.28      1.84 o 
   0   7  16        6.44        5.49      3.15 o 
   1   7  16       11.90       10.37      2.50 o 
   2   7  16       43.84       64.08      3.73 o 
   2   0  17      986.93     1018.26     13.85 o 
   4   0  17      135.54      116.26      4.40 o 
   6   0  17       15.40       17.71      1.94 o 
   8   0  17      144.95      176.09      8.13 o 
  10   0  17      281.91      267.90     10.37 o 
  12   0  17        3.34        4.98      1.72 o 
  14   0  17        3.83        1.43      1.98 o 
   1   1  17      232.16      245.62      3.82 o 
   2   1  17      417.58      401.30      5.02 o 
   3   1  17      596.89      645.03      9.15 o 
   4   1  17      113.99      149.43      3.80 o 
   5   1  17      544.68      597.35      9.65 o 
   6   1  17      147.94      131.52      3.90 o 
   7   1  17      314.96      318.09      5.55 o 
   8   1  17        2.41        2.79      1.45 o 
   9   1  17        0.34        2.38      3.06 o 
  10   1  17       43.88       49.64      4.95 o 
  11   1  17        5.14        3.85      1.79 o 
  12   1  17        3.36        3.28      1.56 o 
  13   1  17        0.76        0.85      1.43 o 
  14   1  17        1.66        3.39      1.66 o 
   1   2  17        3.02        2.02      1.49 o 
   2   2  17        4.59        5.62      1.66 o 
   3   2  17      228.99      284.55      5.42 o 
   4   2  17        3.86        2.80      1.21 o 
   5   2  17      672.83      721.18      6.36 o 
   6   2  17      390.62      395.72      6.97 o 
   7   2  17       62.57       65.83      3.69 o 
   8   2  17       60.27       68.20      3.91 o 
   9   2  17        4.14        6.06      1.63 o 
  10   2  17       54.95       62.80      3.60 o 
  11   2  17        3.49        6.90      2.01 o 
  12   2  17        0.79        4.39      2.11 o 
  13   2  17       22.66       21.55      2.72 o 
  14   2  17        6.39        5.88      2.41 o 
   1   3  17       50.79       58.20      4.30 o 
   2   3  17       63.80       79.54      4.75 o 
   3   3  17       64.20       57.24      4.13 o 
   4   3  17      464.68      532.81      7.96 o 
   5   3  17      356.42      394.17     10.25 o 
   6   3  17      220.94      226.24      6.17 o 
   7   3  17       81.70       96.71      4.24 o 
   8   3  17        3.37        7.24      1.45 o 
   9   3  17       34.20       37.33      3.07 o 
  10   3  17        3.31        2.97      1.46 o 
  11   3  17       11.04       13.04      2.03 o 
  12   3  17        0.80        3.54      1.70 o 
  13   3  17       22.74       17.22      2.36 o 
   1   4  17       40.01       33.51      3.82 o 
   2   4  17       16.24       18.86      2.46 o 
   3   4  17      131.56      124.46      8.27 o 
   4   4  17       34.89       28.08      2.47 o 
   5   4  17      137.92      171.22      6.16 o 
   6   4  17      191.84      207.46      6.02 o 
   7   4  17        2.67        2.58      1.82 o 
   8   4  17       54.47       55.56      4.48 o 
   9   4  17        7.93        8.58      1.46 o 
  10   4  17        3.92        3.48      1.40 o 
  11   4  17        2.19        4.04      1.26 o 
  12   4  17        0.78        2.64      1.50 o 
   1   5  17        1.32        4.29      2.64 o 
   2   5  17       40.28       37.50      3.16 o 
   3   5  17       45.27       48.91      3.72 o 
   4   5  17        3.30        3.10      1.88 o 
   5   5  17        7.38        5.19      2.17 o 
   6   5  17       16.32       11.24      1.73 o 
   7   5  17        8.64        7.59      1.68 o 
   8   5  17       48.54       47.42      3.69 o 
   9   5  17        1.06       -0.31      1.83 o 
  10   5  17        3.14        2.76      1.43 o 
   1   6  17        2.07        1.74      1.78 o 
   2   6  17        8.20       12.25      2.18 o 
   3   6  17       11.31        6.70      2.03 o 
   4   6  17        2.48        5.37      2.15 o 
   5   6  17       14.68       17.03      2.87 o 
   6   6  17       46.46       49.36      4.54 o 
   7   6  17        3.02        4.15      1.54 o 
   0   0  18       40.74       55.38      5.62 o 
   2   0  18      345.22      362.66      6.77 o 
   4   0  18       73.54       64.51      8.02 o 
   6   0  18      129.59      158.49      7.67 o 
   8   0  18       32.36       24.69      3.62 o 
  10   0  18       13.62        9.90      2.11 o 
  12   0  18        0.28        2.46      2.17 o 
  14   0  18        0.02        1.31      2.55 o 
   0   1  18      318.13      319.67      7.36 o 
   1   1  18       52.87       57.21      2.91 o 
   2   1  18       25.96       19.40      2.40 o 
   3   1  18      672.20      704.12      7.99 o 
   4   1  18      767.88      838.20      7.76 o 
   5   1  18      328.88      330.77      5.77 o 
   6   1  18      746.07      738.96      7.44 o 
   7   1  18      188.67      175.67      4.98 o 
   8   1  18      201.60      216.10      5.10 o 
   9   1  18        6.86        3.36      2.45 o 
  10   1  18        2.76        5.05      1.62 o 
  11   1  18        5.90        7.03      1.88 o 
  12   1  18        4.61        5.01      1.76 o 
  13   1  18        9.23       13.16      1.90 o 
  14   1  18        0.35        4.02      1.50 o 
   0   2  18        9.89       13.91      2.32 o 
   1   2  18       80.26       92.57      3.76 o 
   2   2  18      168.85      162.10      3.44 o 
   3   2  18       73.79       89.98      3.13 o 
   4   2  18      367.63      381.81      5.68 o 
   5   2  18      683.41      745.80     10.68 o 
   6   2  18     1343.45     1416.46     12.07 o 
   7   2  18       34.12       31.75      2.67 o 
   8   2  18        0.74        2.57      1.66 o 
   9   2  18        2.63        1.49      1.36 o 
  10   2  18       11.53        6.76      2.38 o 
  11   2  18        7.69        7.37      1.82 o 
  12   2  18       13.83       10.93      2.28 o 
  13   2  18       32.79       53.43      6.01 o 
  14   2  18       28.09       41.70      4.50 o 
   0   3  18      142.64      174.93      5.93 o 
   1   3  18       18.69       20.54      2.69 o 
   2   3  18       52.93       48.90      3.96 o 
   3   3  18        5.90        5.84      2.43 o 
   4   3  18       52.48       60.13      3.99 o 
   5   3  18      213.04      254.25      6.96 o 
   6   3  18       37.03       42.08      3.42 o 
   7   3  18      124.44      155.82     10.23 o 
   8   3  18       56.35       57.57      4.26 o 
   9   3  18       18.82       29.12      2.66 o 
  10   3  18        0.37        1.94      1.40 o 
  11   3  18        1.11        5.83      1.58 o 
  12   3  18       30.36       31.60      3.22 o 
  13   3  18        9.03        6.16      2.11 o 
   0   4  18        3.15        2.35      4.15 o 
   1   4  18       23.94       15.78      3.44 o 
   2   4  18        1.66        2.08      1.53 o 
   3   4  18        8.36        6.04      2.77 o 
   4   4  18       39.74       36.71      3.37 o 
   5   4  18      400.14      434.96      8.81 o 
   6   4  18        3.83        6.47      1.95 o 
   7   4  18        3.57        5.75      1.42 o 
   8   4  18       55.36       54.53      4.27 o 
   9   4  18        2.80        5.99      1.94 o 
  10   4  18       33.51       35.93      3.16 o 
  11   4  18        6.22        5.56      1.74 o 
   0   5  18       40.74       35.99      5.75 o 
   1   5  18       11.33       11.31      2.37 o 
   2   5  18       12.35       10.33      2.27 o 
   3   5  18       46.87       46.37      3.12 o 
   4   5  18       23.20       23.91      3.17 o 
   5   5  18       16.82       18.55      2.28 o 
   6   5  18        1.03        2.13      1.85 o 
   7   5  18       15.78       15.65      2.34 o 
   8   5  18        0.45        2.95      1.16 o 
   9   5  18        2.23        4.84      1.59 o 
  10   5  18       20.91       23.95      2.94 o 
   0   6  18       40.13       53.65      4.21 o 
   1   6  18        7.98        9.97      1.49 o 
   2   6  18        7.93        7.49      1.78 o 
   3   6  18       12.30       11.68      2.75 o 
   4   6  18       12.26       12.89      3.73 o 
   5   6  18       10.75       10.30      2.50 o 
   6   6  18        2.15        0.23      2.31 o 
   7   6  18        4.45        7.66      2.51 o 
   2   0  19        7.16        6.72      2.02 o 
   4   0  19     1176.28     1198.16     24.93 o 
   6   0  19       31.78       28.23      3.61 o 
   8   0  19       26.02       20.43      3.10 o 
  10   0  19      148.03      175.37      7.81 o 
  12   0  19        4.22        3.41      1.71 o 
  14   0  19        2.25        4.11      2.26 o 
   1   1  19       19.89       31.65      2.19 o 
   2   1  19      665.63      784.65      6.77 o 
   3   1  19      420.48      432.19      7.01 o 
   4   1  19       26.72       21.72      2.13 o 
   5   1  19       32.53       30.53      2.54 o 
   6   1  19       70.61       85.64      3.96 o 
   7   1  19        7.75        6.28      1.34 o 
   8   1  19       60.35       52.09      3.92 o 
   9   1  19        7.99        6.92      1.87 o 
  10   1  19        1.73        2.85      1.50 o 
  11   1  19       14.96       17.32      2.15 o 
  12   1  19        7.37        7.81      1.47 o 
  13   1  19        2.88        3.42      1.48 o 
  14   1  19        0.70        2.05      2.04 o 
   1   2  19       94.18      101.66      4.20 o 
   2   2  19       25.77       20.09      2.11 o 
   3   2  19       19.58       21.37      2.06 o 
   4   2  19      197.15      190.87      4.11 o 
   5   2  19      154.05      158.90      5.41 o 
   6   2  19      101.64      108.08      6.00 o 
   7   2  19       42.22       45.77      3.70 o 
   8   2  19       57.05       58.45      4.37 o 
   9   2  19        4.82        4.13      2.70 o 
  10   2  19        8.95       10.71      2.59 o 
  11   2  19        1.52        3.34      1.48 o 
  12   2  19        3.59        4.64      2.52 o 
  13   2  19       21.91       17.16      3.12 o 
   1   3  19        4.19        2.82      1.29 o 
   2   3  19        2.23        0.79      1.89 o 
   3   3  19        3.38        1.52      1.88 o 
   4   3  19       12.96       11.46      2.25 o 
   5   3  19      139.30      131.12      8.04 o 
   6   3  19      550.25      581.59      8.38 o 
   7   3  19       49.06       57.13      4.61 o 
   8   3  19        1.24        3.30      2.33 o 
   9   3  19        8.53        9.77      1.85 o 
  10   3  19        3.35        6.06      1.67 o 
  11   3  19        3.22        3.94      1.49 o 
  12   3  19        2.37        2.96      1.68 o 
   1   4  19       16.93       12.86      3.03 o 
   2   4  19       15.88       16.42      2.46 o 
   3   4  19       62.43       72.01      4.71 o 
   4   4  19      257.44      258.74      9.96 o 
   5   4  19      325.00      346.89      9.35 o 
   6   4  19        4.20        4.38      2.20 o 
   7   4  19       15.57       14.10      2.65 o 
   8   4  19       11.32        9.66      1.49 o 
   9   4  19       17.90       17.95      2.52 o 
  10   4  19       20.59       26.80      2.89 o 
  11   4  19        3.14        2.05      2.00 o 
   1   5  19       26.49       28.66      5.69 o 
   2   5  19       66.98       68.44      4.82 o 
   3   5  19       57.39       59.48      3.59 o 
   4   5  19       12.72       18.84      2.90 o 
   5   5  19       53.66       47.09      3.98 o 
   6   5  19        2.82        1.65      1.43 o 
   7   5  19        9.07       13.98      2.47 o 
   8   5  19        5.65        7.37      1.90 o 
   9   5  19        9.94        7.88      1.62 o 
   1   6  19        0.99        0.43      1.55 o 
   2   6  19        0.52        4.24      1.31 o 
   3   6  19        5.24        7.53      1.84 o 
   4   6  19       22.19       19.36      5.33 o 
   5   6  19        8.78        5.31      2.03 o 
   6   6  19        2.21        3.64      2.39 o 
   0   0  20       28.68       18.88      3.03 o 
   2   0  20      956.51      985.48     26.62 o 
   4   0  20       10.08        7.39      9.67 o 
   6   0  20       30.99       19.70      2.61 o 
   8   0  20       53.85       51.22      5.91 o 
  10   0  20       37.90       37.47      6.65 o 
  12   0  20        3.93        5.92      2.29 o 
  14   0  20        0.17        2.87      2.89 o 
   0   1  20        5.34        5.64      1.48 o 
   1   1  20       42.14       49.70      2.61 o 
   2   1  20       52.08       53.37      2.77 o 
   3   1  20      329.15      347.91      4.75 o 
   4   1  20      145.64      129.29      4.44 o 
   5   1  20      163.82      167.49      4.02 o 
   6   1  20      322.37      324.47      7.27 o 
   7   1  20       79.89       81.79      4.45 o 
   8   1  20      219.80      206.43      5.17 o 
   9   1  20       14.12       10.54      2.27 o 
  10   1  20       16.48       19.17      2.79 o 
  11   1  20        6.45        6.37      1.48 o 
  12   1  20        0.65        2.32      2.17 o 
  13   1  20        0.07        2.42      1.84 o 
   0   2  20      174.77      183.82      6.72 o 
   1   2  20       25.52       23.82      2.05 o 
   2   2  20       11.34       15.37      1.54 o 
   3   2  20       64.29       65.17      2.92 o 
   4   2  20       30.10       30.56      2.46 o 
   5   2  20      135.08      155.22      5.38 o 
   6   2  20      861.08      940.65     10.61 o 
   7   2  20       32.46       28.12      3.00 o 
   8   2  20      109.08      101.09      7.23 o 
   9   2  20        8.22        4.43      1.70 o 
  10   2  20        2.90        3.17      2.28 o 
  11   2  20        1.43        1.49      2.17 o 
  12   2  20        2.03        6.88      2.38 o 
  13   2  20       19.28       19.60      2.88 o 
   0   3  20        8.21        3.54      1.71 o 
   1   3  20        7.46       13.81      4.52 o 
   2   3  20       10.20        8.53      2.88 o 
   3   3  20        1.19        2.64      1.51 o 
   4   3  20        2.52        2.28      1.41 o 
   5   3  20      268.60      265.68      7.31 o 
   6   3  20       99.28       96.52      5.11 o 
   7   3  20        5.10        5.03      2.03 o 
   8   3  20      121.41      133.21      5.48 o 
   9   3  20        3.34        2.64      2.34 o 
  10   3  20        2.45        4.06      1.33 o 
  11   3  20        0.04        6.03      1.89 o 
  12   3  20       21.97       38.43      4.37 o 
   0   4  20        0.82        2.26      3.61 o 
   1   4  20       10.53        7.64      2.69 o 
   2   4  20       43.35       40.86      4.72 o 
   3   4  20       35.20       31.46      4.06 o 
   4   4  20        0.79        2.65      1.98 o 
   5   4  20      106.75      117.83      6.15 o 
   6   4  20        3.80        2.58      1.74 o 
   7   4  20       33.02       28.10      2.97 o 
   8   4  20        0.08       -0.22      1.92 o 
   9   4  20        1.66        1.60      1.66 o 
  10   4  20       22.50       17.46      2.93 o 
  11   4  20       10.45        8.19      2.28 o 
   0   5  20      100.93       98.38      7.65 o 
   1   5  20       19.81       19.55      3.47 o 
   2   5  20        1.77       -1.40      2.69 o 
   3   5  20       41.31       41.68      3.39 o 
   4   5  20       15.66       15.64      3.02 o 
   5   5  20       13.74        9.31      4.13 o 
   6   5  20        3.74        4.61      2.03 o 
   7   5  20        3.50        1.10      2.12 o 
   8   5  20       10.37       11.25      2.47 o 
   9   5  20        9.46        4.93      1.60 o 
   0   6  20        3.91        4.85      2.13 o 
   1   6  20        0.64        0.09      1.64 o 
   2   6  20        0.13       -1.06      1.96 o 
   3   6  20        3.96        3.39      2.03 o 
   4   6  20        0.65       -0.34      5.09 o 
   5   6  20        9.69       10.06      2.91 o 
   2   0  21      198.32      198.54      7.36 o 
   4   0  21        9.61       17.79      4.27 o 
   6   0  21       26.63       25.37      2.44 o 
   8   0  21      171.72      160.75     10.27 o 
  10   0  21       67.77       63.12      6.92 o 
  12   0  21        9.78        7.95      2.01 o 
   1   1  21      217.29      237.63      4.45 o 
   2   1  21       89.93      102.95      3.01 o 
   3   1  21      132.67      116.47      3.33 o 
   4   1  21       10.46       11.55      1.69 o 
   5   1  21      140.11      171.17      4.22 o 
   6   1  21        7.21        4.58      1.20 o 
   7   1  21       61.12       57.44      3.42 o 
   8   1  21       12.70       10.28      2.06 o 
   9   1  21       20.46       14.78      1.97 o 
  10   1  21      104.52       98.82      5.66 o 
  11   1  21        1.11        4.64      1.71 o 
  12   1  21       20.83       17.03      2.57 o 
  13   1  21        3.49        6.19      1.79 o 
   1   2  21       36.96       43.88      3.02 o 
   2   2  21        3.34        6.78      1.14 o 
   3   2  21       80.35       89.56      3.48 o 
   4   2  21       25.09       24.64      2.02 o 
   5   2  21      128.48      134.56      4.99 o 
   6   2  21       60.12       56.21      3.70 o 
   7   2  21      152.43      159.39      5.27 o 
   8   2  21       73.62       79.98      5.39 o 
   9   2  21        1.69        4.15      1.82 o 
  10   2  21        2.87        6.58      1.88 o 
  11   2  21        2.30        3.74      2.26 o 
  12   2  21        6.14       10.04      2.67 o 
  13   2  21        8.03       11.69      2.37 o 
   1   3  21       30.79       23.73      3.06 o 
   2   3  21       33.39       29.38      3.41 o 
   3   3  21       13.35       12.68      2.19 o 
   4   3  21      109.60      119.66      8.82 o 
   5   3  21      158.07      161.52      6.28 o 
   6   3  21       61.28       77.47      5.41 o 
   7   3  21       64.94       59.67      4.73 o 
   8   3  21       17.89       15.70      2.42 o 
   9   3  21        2.04        2.63      1.61 o 
  10   3  21        2.33        4.83      1.94 o 
  11   3  21       10.95       12.51      2.35 o 
  12   3  21        6.63        7.55      1.70 o 
   1   4  21       11.40       11.87      3.15 o 
   2   4  21       15.89       20.71      3.38 o 
   3   4  21       92.23       92.49      5.76 o 
   4   4  21       31.43       34.16      3.85 o 
   5   4  21       20.56       20.04      3.66 o 
   6   4  21        0.22       -0.44      2.11 o 
   7   4  21        8.53        6.58      2.37 o 
   8   4  21        4.92        5.75      1.87 o 
   9   4  21       14.80       18.00      2.29 o 
  10   4  21        1.28        2.67      2.44 o 
   1   5  21       12.81        6.45      2.79 o 
   2   5  21       57.64       52.59      6.41 o 
   3   5  21       12.10        9.23      2.54 o 
   4   5  21       14.98       15.26      2.54 o 
   5   5  21        7.14        7.36      2.41 o 
   6   5  21       14.81       11.55      2.02 o 
   7   5  21        4.51        4.00      1.99 o 
   8   5  21        6.31       10.53      2.24 o 
   1   6  21       10.85       12.49      2.25 o 
   2   6  21        8.32       12.12      2.77 o 
   3   6  21        0.56        7.18      2.20 o 
   4   6  21        4.98        6.97      2.32 o 
   0   0  22       29.88       37.52      5.54 o 
   2   0  22       60.16       68.96      4.04 o 
   4   0  22      625.92      633.53     12.07 o 
   6   0  22        5.61        4.80      1.70 o 
   8   0  22       48.74       47.36      5.41 o 
  10   0  22      182.08      214.72      8.72 o 
  12   0  22       41.29       50.70      5.03 o 
   0   1  22       66.87       61.54      4.74 o 
   1   1  22       83.12       92.34      3.53 o 
   2   1  22       76.00       92.22      3.44 o 
   3   1  22        5.58        3.16      0.97 o 
   4   1  22      100.42      107.29      3.69 o 
   5   1  22        4.25        3.34      1.33 o 
   6   1  22        0.40        0.56      1.37 o 
   7   1  22        8.64        5.98      1.40 o 
   8   1  22        8.45        9.03      2.07 o 
   9   1  22        7.64        6.57      2.00 o 
  10   1  22        1.48        3.08      2.14 o 
  11   1  22        2.41        3.32      2.29 o 
  12   1  22       15.23       16.59      3.53 o 
  13   1  22        6.31        6.31      2.34 o 
   0   2  22      463.76      528.73     11.68 o 
   1   2  22      120.80      139.71      4.55 o 
   2   2  22        7.97        5.71      1.08 o 
   3   2  22      103.52      106.88      4.87 o 
   4   2  22        5.89        2.18      1.50 o 
   5   2  22       51.47       58.76      4.04 o 
   6   2  22       29.08       29.81      2.82 o 
   7   2  22       71.00       74.84      3.55 o 
   8   2  22       25.07       18.33      2.54 o 
   9   2  22        1.75        3.93      2.28 o 
  10   2  22        4.18        5.02      1.74 o 
  11   2  22        3.95        8.04      2.55 o 
  12   2  22        1.05        6.15      2.25 o 
   0   3  22      118.25       93.64     11.32 o 
   1   3  22        6.29        2.04      2.10 o 
   2   3  22       77.74       77.02      5.98 o 
   3   3  22        7.56        6.62      2.09 o 
   4   3  22      109.90      111.76      5.56 o 
   5   3  22       12.46       11.20      3.04 o 
   6   3  22       30.69       30.58      3.56 o 
   7   3  22      268.62      273.93      8.55 o 
   8   3  22      114.36       88.83      5.32 o 
   9   3  22        0.25        4.79      1.97 o 
  10   3  22        0.34        1.98      1.93 o 
  11   3  22       23.79       33.03      4.07 o 
   0   4  22       51.80       71.66      7.24 o 
   1   4  22       15.15       12.10      3.57 o 
   2   4  22        6.68       10.11      3.88 o 
   3   4  22       30.64       32.92      4.25 o 
   4   4  22       39.18       47.73      4.54 o 
   5   4  22       56.84       64.11      4.94 o 
   6   4  22      125.80      148.40     10.27 o 
   7   4  22        2.69        1.93      1.92 o 
   8   4  22       15.53       13.53      2.18 o 
   9   4  22       19.32       25.20      3.33 o 
  10   4  22       11.58       11.54      2.95 o 
   0   5  22        0.68        3.47      3.82 o 
   1   5  22       24.50       16.17      3.57 o 
   2   5  22       37.02       45.74      4.81 o 
   3   5  22       39.78       38.09      4.40 o 
   4   5  22        0.45        5.84      2.92 o 
   5   5  22        1.91        3.14      3.38 o 
   6   5  22       11.05       12.82      2.88 o 
   7   5  22        1.89        6.55      1.99 o 
   8   5  22        1.61        2.99      2.75 o 
   0   6  22        2.77        4.70      4.09 o 
   1   6  22       15.51       19.43      3.01 o 
   2   6  22        1.50        2.60      2.48 o 
   3   6  22        4.00        5.63      2.13 o 
   2   0  23      128.36      134.68      6.04 o 
   4   0  23      333.00      396.35     11.76 o 
   6   0  23       17.53       11.25      1.71 o 
   8   0  23       16.68       13.14      3.31 o 
  10   0  23       28.32       25.29      4.29 o 
  12   0  23       12.76       15.05      3.63 o 
   1   1  23       41.41       37.53      2.61 o 
   2   1  23        3.91        2.85      1.00 o 
   3   1  23      112.31      106.99      3.94 o 
   4   1  23      248.99      237.46      4.42 o 
   5   1  23      107.06      120.55      4.29 o 
   6   1  23       10.23        4.95      1.59 o 
   7   1  23       10.89       11.38      1.68 o 
   8   1  23       14.95       15.78      2.65 o 
   9   1  23       18.31       18.16      3.25 o 
  10   1  23       11.07       10.25      1.94 o 
  11   1  23        0.02       -1.57      2.15 o 
  12   1  23        0.52        1.25      1.61 o 
   1   2  23       96.06       95.58      4.19 o 
   2   2  23        7.63        9.89      1.24 o 
   3   2  23       62.72       61.79      2.54 o 
   4   2  23       82.88       85.36      4.91 o 
   5   2  23       17.74       19.05      2.10 o 
   6   2  23       16.20       13.51      2.02 o 
   7   2  23       46.99       42.29      3.24 o 
   8   2  23       42.15       43.50      3.41 o 
   9   2  23        3.46        4.01      1.56 o 
  10   2  23        3.01        8.52      2.88 o 
  11   2  23        0.30        2.34      2.22 o 
  12   2  23        8.48        7.53      2.34 o 
   1   3  23        9.31        7.92      3.48 o 
   2   3  23        8.38        6.32      3.59 o 
   3   3  23        5.94        4.99      2.37 o 
   4   3  23       15.43        9.85      3.32 o 
   5   3  23       19.37       16.36      2.40 o 
   6   3  23      196.64      209.91      7.18 o 
   7   3  23      177.37      195.54     11.09 o 
   8   3  23       35.17       45.18      4.11 o 
   9   3  23        2.42        1.75      1.79 o 
  10   3  23        0.20        2.41      2.68 o 
  11   3  23       15.82       11.45      2.72 o 
   1   4  23       36.17       27.84      3.79 o 
   2   4  23       84.35       82.60      5.79 o 
   3   4  23       11.64       13.53      2.92 o 
   4   4  23        0.35       -0.74      1.57 o 
   5   4  23       36.34       34.80      3.72 o 
   6   4  23       35.24       43.92      4.41 o 
   7   4  23        2.60        3.17      1.78 o 
   8   4  23        8.34        7.41      2.05 o 
   9   4  23        1.52       -0.07      2.27 o 
   1   5  23       14.78        8.60      2.99 o 
   2   5  23        4.47        5.95      2.53 o 
   3   5  23       40.12       39.09      3.95 o 
   4   5  23        0.93        0.69      1.94 o 
   5   5  23        6.18        8.15      2.64 o 
   6   5  23        0.02        1.98      2.70 o 
   7   5  23        1.86       -0.46      2.03 o 
   1   6  23        1.69        4.32      1.88 o 
   2   6  23        9.43       12.08      2.92 o 
   0   0  24       35.09       32.84      8.76 o 
   2   0  24        4.57        3.64      1.37 o 
   4   0  24       92.91       80.40      7.27 o 
   6   0  24       63.41       54.92      5.28 o 
   8   0  24       35.72       42.32      5.46 o 
  10   0  24       18.82       12.46      4.37 o 
  12   0  24       12.40        9.02      5.09 o 
   0   1  24       61.99       69.77      4.41 o 
   1   1  24      130.48      145.45      3.58 o 
   2   1  24       35.60       32.68      2.27 o 
   3   1  24      358.65      365.98      5.15 o 
   4   1  24      666.63      728.28      9.06 o 
   5   1  24       64.39       56.71      4.16 o 
   6   1  24       13.94       12.75      2.00 o 
   7   1  24        3.34        3.74      1.26 o 
   8   1  24        3.78        1.06      2.34 o 
   9   1  24       27.12       32.01      3.64 o 
  10   1  24       12.31       11.62      2.48 o 
  11   1  24        4.57        2.32      1.26 o 
  12   1  24        2.73        3.42      2.12 o 
   0   2  24       83.36       88.54      5.45 o 
   1   2  24        1.76        0.66      1.57 o 
   2   2  24        2.05        1.79      1.22 o 
   3   2  24       22.10       23.10      2.15 o 
   4   2  24       83.04      101.62      4.83 o 
   5   2  24       27.65       35.36      3.00 o 
   6   2  24       39.34       51.05      3.85 o 
   7   2  24      209.50      198.64     12.90 o 
   8   2  24       80.52       60.37      5.71 o 
   9   2  24        2.78        3.37      1.73 o 
  10   2  24        2.46        4.54      2.56 o 
  11   2  24       11.09        9.85      2.19 o 
   0   3  24       10.95       25.22      4.78 o 
   1   3  24        8.77        7.07      2.38 o 
   2   3  24        2.59        9.00      2.88 o 
   3   3  24        0.06        1.68      2.01 o 
   4   3  24       36.33       28.71      3.12 o 
   5   3  24       13.67       10.93      2.36 o 
   6   3  24      172.32      176.10      6.42 o 
   7   3  24       30.11       39.98      3.71 o 
   8   3  24       29.98       24.46      4.72 o 
   9   3  24        9.82        6.82      3.02 o 
  10   3  24        0.03        0.67      1.72 o 
   0   4  24        3.65        5.75      5.23 o 
   1   4  24       76.56       76.98      5.89 o 
   2   4  24        5.17        8.67      2.97 o 
   3   4  24       84.41       99.75      6.31 o 
   4   4  24       16.92       17.33      4.64 o 
   5   4  24       14.59        9.61      1.97 o 
   6   4  24       52.46       60.15      4.52 o 
   7   4  24       13.74       10.25      3.01 o 
   8   4  24        2.96        2.49      1.53 o 
   9   4  24        1.00        3.53      2.14 o 
   0   5  24        3.27        1.48      3.74 o 
   1   5  24        1.17        1.89      2.99 o 
   2   5  24        2.25        9.98      2.73 o 
   3   5  24        3.12        1.86      1.89 o 
   4   5  24        2.20        1.81      2.20 o 
   5   5  24       25.12       29.74      3.73 o 
   6   5  24        0.51        4.49      2.57 o 
   2   0  25       55.77       61.60      5.16 o 
   4   0  25      313.03      336.25     11.19 o 
   6   0  25        6.15       10.92      1.91 o 
   8   0  25       27.11       28.02      4.19 o 
  10   0  25        1.35        1.40      1.90 o 
  12   0  25       14.43       14.59      6.36 o 
   1   1  25      145.61      148.44      4.53 o 
   2   1  25       68.93       69.97      2.98 o 
   3   1  25      289.07      315.08      6.21 o 
   4   1  25        6.92        3.04      0.73 o 
   5   1  25        1.86        2.07      0.82 o 
   6   1  25       44.71       45.28      4.05 o 
   7   1  25        4.72        5.00      1.29 o 
   8   1  25        0.55        2.00      2.23 o 
   9   1  25        3.44        6.21      2.90 o 
  10   1  25        3.35        5.30      1.94 o 
  11   1  25       14.53       16.97      3.07 o 
  12   1  25        0.15        3.81      4.10 o 
   1   2  25       34.09       34.93      2.78 o 
   2   2  25        4.92        4.65      1.99 o 
   3   2  25        1.14        0.90      1.13 o 
   4   2  25      140.46      155.85      4.92 o 
   5   2  25       42.36       51.25      3.31 o 
   6   2  25        6.78        4.98      1.43 o 
   7   2  25      109.42      113.06      6.67 o 
   8   2  25       96.76      107.86      7.05 o 
   9   2  25        0.57        4.41      2.06 o 
  10   2  25        0.09        2.52      1.68 o 
  11   2  25        6.04        9.04      2.49 o 
   1   3  25        5.10        6.15      2.45 o 
   2   3  25        0.02       -0.66      2.11 o 
   3   3  25        4.66        5.75      2.08 o 
   4   3  25        3.86        1.70      1.40 o 
   5   3  25       10.38        6.16      2.23 o 
   6   3  25        8.10       11.00      2.82 o 
   7   3  25       16.35        6.30      2.90 o 
   8   3  25       28.87       23.74      4.66 o 
   9   3  25       33.55       38.81      4.47 o 
  10   3  25        0.13        6.61      2.07 o 
   1   4  25       38.97       43.85      4.24 o 
   2   4  25        4.42        4.79      2.99 o 
   3   4  25       83.11       82.20      5.39 o 
   4   4  25        7.93        9.27      2.48 o 
   5   4  25       37.43       34.49      4.61 o 
   6   4  25      128.91      135.48      6.60 o 
   7   4  25       33.88       38.95      3.76 o 
   8   4  25        7.07        8.86      2.50 o 
   1   5  25        7.24        9.34      3.08 o 
   2   5  25        1.53        2.41      2.84 o 
   3   5  25       23.38       19.85      3.77 o 
   4   5  25       30.70       31.78      4.03 o 
   5   5  25        6.22        6.82      2.68 o 
   0   0  26        2.09        0.61      3.92 o 
   2   0  26        3.52        3.50      0.94 o 
   4   0  26      340.88      311.33     15.96 o 
   6   0  26       65.88       63.37      7.17 o 
   8   0  26       31.37       36.71      4.93 o 
  10   0  26       49.46       54.89      8.58 o 
   0   1  26       41.97       41.34      4.14 o 
   1   1  26       59.31       72.56      3.44 o 
   2   1  26        0.02       -0.48      1.27 o 
   3   1  26       64.49       55.03      2.88 o 
   4   1  26        0.45       -0.25      1.35 o 
   5   1  26       66.40       74.19      4.19 o 
   6   1  26       23.42       20.22      2.57 o 
   7   1  26        7.34        5.78      2.31 o 
   8   1  26        0.36        4.48      1.77 o 
   9   1  26        1.40        1.44      1.97 o 
  10   1  26        0.92        3.53      1.50 o 
  11   1  26        1.78       -1.41      2.20 o 
   0   2  26       45.31       61.42      4.26 o 
   1   2  26       47.30       53.52      3.29 o 
   2   2  26        7.12        6.94      1.45 o 
   3   2  26        1.87        2.79      1.29 o 
   4   2  26      156.85      169.72      7.10 o 
   5   2  26       19.83       16.32      2.15 o 
   6   2  26        3.14        1.34      1.08 o 
   7   2  26       12.94       11.10      2.21 o 
   8   2  26        3.07        3.89      2.75 o 
   9   2  26       13.36       13.67      2.95 o 
  10   2  26        0.54        2.02      1.99 o 
   0   3  26        3.15       -0.51      5.40 o 
   1   3  26       24.39       18.79      2.89 o 
   2   3  26       37.05       40.14      4.38 o 
   3   3  26       11.16       10.43      2.35 o 
   4   3  26        5.03        7.68      2.08 o 
   5   3  26        4.73        7.63      2.46 o 
   6   3  26        0.99        2.25      3.27 o 
   7   3  26       88.54       95.83     11.42 o 
   8   3  26        5.23        6.30      1.55 o 
   9   3  26        6.96        7.05      3.02 o 
   0   4  26       13.68        9.89      3.58 o 
   1   4  26        7.75        4.81      2.03 o 
   2   4  26        2.02        2.17      1.87 o 
   3   4  26       12.32       13.75      2.99 o 
   4   4  26        0.94        3.55      2.06 o 
   5   4  26       34.46       34.21      3.93 o 
   6   4  26        0.90        3.93      2.27 o 
   7   4  26       18.60       16.28      3.41 o 
   8   4  26        6.79       10.95      3.68 o 
   0   5  26       21.12       15.73      5.16 o 
   1   5  26       11.25       15.00      3.51 o 
   2   5  26       27.94       35.45      6.93 o 
   3   5  26       12.83        8.73      3.25 o 
   4   5  26       29.28       26.03      3.71 o 
   2   0  27      178.99      216.09      8.00 o 
   4   0  27      366.53      398.55     11.05 o 
   6   0  27       52.01       55.01      6.64 o 
   8   0  27        0.32        0.50      3.21 o 
  10   0  27        3.79        2.83      8.19 o 
   1   1  27       35.83       40.20      2.61 o 
   2   1  27        3.67        2.89      1.12 o 
   3   1  27       14.08       12.66      1.46 o 
   4   1  27       52.21       47.63      2.74 o 
   5   1  27       64.45       58.43      2.84 o 
   6   1  27        9.13        7.30      1.76 o 
   7   1  27        6.54       10.85      2.44 o 
   8   1  27       38.97       32.51      3.54 o 
   9   1  27        0.75        4.59      1.91 o 
  10   1  27        9.99        7.06      2.23 o 
   1   2  27       22.27       25.06      2.36 o 
   2   2  27        9.95       13.43      1.88 o 
   3   2  27        4.67        5.94      1.46 o 
   4   2  27       60.86       57.89      3.72 o 
   5   2  27        0.43        0.47      1.92 o 
   6   2  27       13.49        9.55      2.70 o 
   7   2  27       43.59       33.97      3.03 o 
   8   2  27        5.25        5.15      2.21 o 
   9   2  27       67.84       68.58      6.00 o 
  10   2  27        0.84        3.85      3.03 o 
   1   3  27       56.18       57.39      4.70 o 
   2   3  27        2.30        1.64      2.54 o 
   3   3  27        7.05        5.56      2.05 o 
   4   3  27        9.90        8.02      2.50 o 
   5   3  27        4.91        6.39      1.50 o 
   6   3  27       63.94       80.70      5.05 o 
   7   3  27       47.57       26.58      4.08 o 
   8   3  27        4.20        3.40      2.65 o 
   9   3  27        2.58        1.63      2.86 o 
   1   4  27        8.47        5.28      1.93 o 
   2   4  27       21.68       16.79      4.48 o 
   3   4  27        0.59        4.27      2.74 o 
   4   4  27        1.20        4.09      1.88 o 
   5   4  27       11.44        5.76      2.69 o 
   6   4  27       10.03        8.37      2.67 o 
   7   4  27        0.38        1.68      3.05 o 
   1   5  27        1.46       -0.14      2.41 o 
   2   5  27        1.47        2.56      3.85 o 
   3   5  27        2.37        1.76      1.72 o 
   0   0  28        1.82        1.41      2.87 o 
   2   0  28      176.16      181.70      7.75 o 
   4   0  28        3.55        3.42      1.52 o 
   6   0  28       45.48       45.21      5.32 o 
   8   0  28        1.73        5.50      1.85 o 
  10   0  28       24.75       24.74      7.08 o 
   0   1  28        3.51        0.93      2.58 o 
   1   1  28       32.03       38.82      2.51 o 
   2   1  28       63.87       60.65      3.19 o 
   3   1  28        4.25        3.07      0.99 o 
   4   1  28       38.09       31.41      2.36 o 
   5   1  28       15.97       14.30      2.19 o 
   6   1  28        2.60        1.64      1.17 o 
   7   1  28        6.77        6.15      1.90 o 
   8   1  28        2.10        3.48      2.20 o 
   9   1  28        2.15        5.05      2.28 o 
  10   1  28       10.53        9.43      2.15 o 
   0   2  28        3.01        3.15      1.54 o 
   1   2  28       49.87       45.01      3.25 o 
   2   2  28        7.86        4.28      1.24 o 
   3   2  28        3.68        3.47      1.23 o 
   4   2  28       14.56       12.41      1.74 o 
   5   2  28        2.53        3.12      1.16 o 
   6   2  28       25.83       26.74      2.64 o 
   7   2  28       19.66       12.12      2.02 o 
   8   2  28        6.23        7.87      2.64 o 
   9   2  28       39.13       36.20      5.77 o 
   0   3  28      137.03      148.23      8.60 o 
   1   3  28       18.37       18.62      4.23 o 
   2   3  28        6.09       12.00      2.85 o 
   3   3  28        1.03        1.45      2.00 o 
   4   3  28        3.37        4.98      1.68 o 
   5   3  28       14.81       13.87      2.30 o 
   6   3  28        3.78        4.77      2.14 o 
   7   3  28       12.21       10.09      2.55 o 
   8   3  28        3.00        6.26      2.91 o 
   0   4  28       20.32       15.36      4.89 o 
   1   4  28        9.95       11.03      2.68 o 
   2   4  28       10.05        7.86      2.58 o 
   3   4  28        1.82        0.72      2.64 o 
   4   4  28       14.38       15.15      3.15 o 
   5   4  28        3.44        6.95      1.95 o 
   6   4  28        0.47        2.05      2.42 o 
   2   0  29       25.85       23.14      4.64 o 
   4   0  29        3.33       -0.26      1.42 o 
   6   0  29       34.37       23.82      4.13 o 
   8   0  29        8.53        7.44      2.89 o 
  10   0  29       15.98       22.29     11.39 o 
   1   1  29        3.69        6.38      1.14 o 
   2   1  29      159.90      187.35      5.34 o 
   3   1  29        4.15        6.44      1.37 o 
   4   1  29        4.52        3.91      1.15 o 
   5   1  29       15.77       12.54      1.67 o 
   6   1  29        0.04       -0.47      1.64 o 
   7   1  29        4.02        9.72      2.45 o 
   8   1  29        4.61        4.76      2.01 o 
   9   1  29       20.14       15.88      3.35 o 
   1   2  29       61.05       61.92      3.81 o 
   2   2  29        8.44        4.98      1.35 o 
   3   2  29        2.33        1.55      1.34 o 
   4   2  29        2.09        4.13      1.69 o 
   5   2  29        0.11        1.32      1.40 o 
   6   2  29        6.59        3.96      1.47 o 
   7   2  29        0.89        1.82      1.52 o 
   8   2  29        4.66        2.51      2.20 o 
   9   2  29        2.24        3.96      2.06 o 
   1   3  29        0.62        2.21      2.40 o 
   2   3  29       29.12       32.84      4.52 o 
   3   3  29        6.64        7.16      2.22 o 
   4   3  29        5.33        5.95      2.00 o 
   5   3  29       15.54       10.09      2.96 o 
   6   3  29        2.72        1.80      2.52 o 
   7   3  29       12.95        9.78      4.25 o 
   1   4  29        3.06        4.26      2.08 o 
   2   4  29        2.21        6.54      3.34 o 
   3   4  29        1.87        6.16      3.56 o 
   4   4  29        5.53        4.49      2.19 o 
   5   4  29        0.14        3.53      3.44 o 
   0   0  30       40.54       52.45      9.83 o 
   2   0  30      148.96      154.49      7.42 o 
   4   0  30        7.99       10.84      1.93 o 
   6   0  30       24.97       12.96      4.20 o 
   8   0  30        9.65       11.08      4.53 o 
   0   1  30       10.90        5.46      2.09 o 
   1   1  30       22.59       16.64      1.74 o 
   2   1  30      171.41      185.78      5.00 o 
   3   1  30       10.86        9.35      1.38 o 
   4   1  30        2.13        5.41      1.37 o 
   5   1  30        8.67        7.95      1.53 o 
   6   1  30       14.24       12.02      2.39 o 
   7   1  30        3.51        5.15      2.26 o 
   8   1  30        1.51        5.78      2.45 o 
   9   1  30        3.40        5.73      1.95 o 
   0   2  30       14.01       11.12      3.37 o 
   1   2  30       14.56        9.65      1.74 o 
   2   2  30       20.66       11.83      2.44 o 
   3   2  30        6.40        6.19      1.53 o 
   4   2  30        3.24        5.26      1.36 o 
   5   2  30        2.95        3.78      1.80 o 
   6   2  30        2.53        2.71      1.49 o 
   7   2  30       10.81       12.89      3.06 o 
   8   2  30       12.83       13.15      2.67 o 
   0   3  30        2.39        5.00      3.95 o 
   1   3  30        9.21        6.77      2.76 o 
   2   3  30        4.07        4.50      2.70 o 
   3   3  30        6.88        5.17      3.03 o 
   4   3  30        5.51        6.07      1.86 o 
   5   3  30        1.32        1.36      1.58 o 
   6   3  30        1.57        4.30      2.44 o 
   0   4  30       15.55       11.40      4.73 o 
   1   4  30        8.59        4.38      2.86 o 
   2   4  30        2.85        4.72      2.40 o 
   3   4  30        7.03        7.92      2.96 o 
   2   0  31      409.80      462.88     11.39 o 
   4   0  31        8.63        6.15      1.91 o 
   6   0  31        2.38        4.09      2.67 o 
   8   0  31        0.24        0.88      3.48 o 
   1   1  31       57.87       62.76      3.45 o 
   2   1  31       24.24       25.69      2.36 o 
   3   1  31        4.00        2.90      1.21 o 
   4   1  31        1.05        2.55      1.79 o 
   5   1  31        3.19        4.85      1.53 o 
   6   1  31       17.80       11.71      2.90 o 
   7   1  31        8.03        6.98      1.70 o 
   8   1  31        1.88        0.98      2.06 o 
   1   2  31        2.32        3.33      1.48 o 
   2   2  31        0.36        0.25      1.77 o 
   3   2  31       12.19        8.22      2.15 o 
   4   2  31        2.26        3.03      1.77 o 
   5   2  31        0.26        1.68      0.98 o 
   6   2  31       27.15       32.96      3.64 o 
   7   2  31        2.87        8.67      3.62 o 
   1   3  31       17.54       14.59      3.11 o 
   2   3  31        1.03       -0.97      2.65 o 
   3   3  31        1.22        2.68      2.47 o 
   4   3  31        8.04        7.52      2.66 o 
   5   3  31        7.67        4.85      2.33 o 
   0   0  32       14.24       23.97      5.79 o 
   2   0  32      194.98      213.19     14.66 o 
   4   0  32       18.99       17.04      2.72 o 
   6   0  32        2.90        4.22      1.65 o 
   0   1  32        4.28        4.47      2.54 o 
   1   1  32       36.30       42.14      3.31 o 
   2   1  32       15.27       11.68      1.73 o 
   3   1  32        6.60        7.24      1.40 o 
   4   1  32        0.23        3.56      1.53 o 
   5   1  32        0.81        3.45      2.02 o 
   6   1  32       22.12       17.15      2.43 o 
   7   1  32        2.67        3.19      2.09 o 
   0   2  32        2.15        2.36      1.83 o 
   1   2  32        6.87        6.16      1.46 o 
   2   2  32       11.77        6.74      1.65 o 
   3   2  32       10.71       12.83      2.21 o 
   4   2  32        1.02        1.69      1.66 o 
   5   2  32        5.93        8.92      1.69 o 
   6   2  32        0.41        4.00      1.50 o 
   0   3  32        2.07       -2.91      3.50 o 
   1   3  32        7.86        9.01      2.10 o 
   2   3  32        1.48        0.51      2.62 o 
   3   3  32        4.93        8.90      3.34 o 
   4   3  32        1.00        2.20      2.22 o 
   2   0  33       23.07       22.48      3.30 o 
   4   0  33        4.94        7.16      2.39 o 
   6   0  33       28.10       17.62      3.37 o 
   1   1  33        2.47        2.59      1.24 o 
   2   1  33        6.31        5.97      1.56 o 
   3   1  33       15.06       14.54      2.12 o 
   4   1  33        0.70        3.21      1.56 o 
   5   1  33        4.51        6.41      2.21 o 
   6   1  33        3.32        3.08      1.52 o 
   1   2  33        1.68       -0.64      1.51 o 
   2   2  33        0.84        4.68      1.20 o 
   3   2  33        2.60        2.79      1.78 o 
   4   2  33        3.00        3.35      1.66 o 
   5   2  33       19.44       15.81      2.99 o 
   1   3  33        2.00        2.26      2.53 o 
   2   3  33        4.63        3.71      4.49 o 
   0   0  34      458.71      564.40     40.50 o 
   2   0  34        3.69        0.00      2.55 o 
   4   0  34        0.23        3.10      2.96 o 
   0   1  34       52.33       55.49      5.50 o 
   1   1  34        6.41        4.21      1.34 o 
   2   1  34        4.03        2.68      1.13 o 
   3   1  34        8.99        6.63      1.64 o 
   4   1  34        1.54        3.09      1.87 o 
   5   1  34        1.31        1.21      2.31 o 
   0   2  34        1.53        7.50      2.23 o 
   1   2  34        0.16        4.57      1.56 o 
   2   2  34        0.09       -0.97      1.56 o 
   3   2  34        2.15        1.49      1.94 o 
   2   0  35        0.23        0.92      1.92 o 
   1   1  35       10.05        9.30      1.93 o 
   2   1  35        0.95        2.25      1.38 o 
   3   1  35        1.39        4.58      2.96 o 
                                                 
